# Supplementary material for: Illumina sequencing analysis of the ruminal microbiota in high-yield and low-yield lactating dairy cows
Source: PLoS One. 2018 Nov 13;13(11):e0198225. doi: 10.1371/journal.pone.0198225 (PMC6234037; doi:10.1371/journal.pone.0198225)
Supplement: S2 Table — (XLS) [file pone.0198225.s002.xls]

OTU ID	D_1101	D_1319	G_1433	G_0032	D_1105	D_1308	D_21501	G_1436	G_1437	G_1434	D_21439	G_1410	D_1304	G_1010	G_0011	D_1321	G_1429	G_1504	G_1501	D_1435	D_1439	D_1432	taxonomy
OTU1	26	1	1	6	0	0	0	0	0	0	0	0	0	0	0	0	0	0	0	0	0	0	d__Bacteria;k__norank;p__Firmicutes;c__Clostridia;o__Clostridiales;f__Lachnospiraceae;g__Roseburia;s__uncultured_rumen_bacterium_g__Roseburia
OTU2	302	0	0	0	1	12	0	0	0	0	0	0	0	0	0	0	0	0	0	0	0	0	d__Bacteria;k__norank;p__Bacteroidetes;c__Bacteroidia;o__Bacteroidales;f__Prevotellaceae;g__Prevotella_7;s__unclassified_g__Prevotella_7
OTU3	26	2	9	3	2	3	1	11	3	17	5	10	1	5	7	9	5	2	18	0	0	0	d__Bacteria;k__norank;p__Actinobacteria;c__Actinobacteria;o__Coriobacteriales;f__Coriobacteriaceae;g__Olsenella;s__uncultured_rumen_bacterium_g__Olsenella
OTU4	61	0	0	0	0	0	0	0	0	0	0	0	0	0	0	0	0	0	2	0	0	0	d__Bacteria;k__norank;p__Firmicutes;c__Clostridia;o__Clostridiales;f__Lachnospiraceae;g__Lachnospiraceae_NK3A20_group;s__unclassified_g__Lachnospiraceae_NK3A20_group
OTU5	16	0	0	4	0	0	0	0	1	0	0	0	0	0	0	0	1	0	1	0	0	0	d__Bacteria;k__norank;p__Firmicutes;c__Clostridia;o__Clostridiales;f__Lachnospiraceae;g__Acetitomaculum;s__uncultured_rumen_bacterium_g__Acetitomaculum
OTU6	6	6	0	0	0	2	0	1	0	2	0	1	1	0	1	0	0	0	0	0	0	0	d__Bacteria;k__norank;p__Actinobacteria;c__Actinobacteria;o__Micrococcales;f__Microbacteriaceae;g__Alpinimonas;s__uncultured_bacterium_g__Alpinimonas
OTU7	28	0	0	8	0	0	0	0	0	0	0	0	0	0	1	0	1	0	0	1	0	0	d__Bacteria;k__norank;p__Firmicutes;c__Clostridia;o__Clostridiales;f__Family_XIII;g__[Eubacterium]_nodatum_group;s__Eubacterium_pyruvativorans
OTU8	4	0	0	1	0	0	0	0	0	0	0	0	0	0	0	0	0	0	2	2	0	0	d__Bacteria;k__norank;p__Firmicutes;c__Negativicutes;o__Selenomonadales;f__Veillonellaceae;g__norank_f__Veillonellaceae;s__uncultured_rumen_bacterium_4C28d-2
OTU9	117	0	0	0	0	0	0	0	0	0	0	0	0	1	0	0	0	0	0	0	0	0	d__Bacteria;k__norank;p__Bacteroidetes;c__Bacteroidia;o__Bacteroidales;f__Prevotellaceae;g__unclassified_f__Prevotellaceae;s__unclassified_f__Prevotellaceae
OTU10	7	0	0	1	4	0	3	1	0	1	2	0	2	0	1	0	0	1	0	5	2	0	d__Bacteria;k__norank;p__Bacteroidetes;c__Bacteroidia;o__Bacteroidales;f__Bacteroidales_BS11_gut_group;g__norank_f__Bacteroidales_BS11_gut_group;s__unclassified_g__norank_f__Bacteroidales_BS11_gut_group
OTU11	2	0	0	0	0	0	0	0	0	0	0	0	0	0	0	0	0	0	0	0	0	0	d__Bacteria;k__norank;p__Tenericutes;c__Mollicutes;o__NB1-n;f__norank_o__NB1-n;g__norank_o__NB1-n;s__uncultured_bacterium_g__norank_o__NB1-n
OTU12	40	4	0	4	4	2	9	0	0	3	5	6	4	4	0	0	2	0	3	2	1	3	d__Bacteria;k__norank;p__Firmicutes;c__Clostridia;o__Clostridiales;f__Lachnospiraceae;g__unclassified_f__Lachnospiraceae;s__unclassified_f__Lachnospiraceae
OTU13	11	0	3	2	0	1	2	9	0	0	1	0	5	0	1	8	0	0	0	3	1	1	d__Bacteria;k__norank;p__Bacteroidetes;c__Bacteroidia;o__Bacteroidales;f__Bacteroidales_BS11_gut_group;g__norank_f__Bacteroidales_BS11_gut_group;s__uncultured_rumen_bacterium_g__norank_f__Bacteroidales_BS11_gut_group
OTU14	15	13	39	14	31	20	16	15	35	29	11	12	28	73	34	15	25	23	49	12	12	32	d__Bacteria;k__norank;p__Spirochaetae;c__Spirochaetes;o__Spirochaetales;f__Spirochaetaceae;g__Treponema_2;s__bacterium_MD2012
OTU15	27	0	0	0	0	0	0	0	0	0	0	0	0	1	0	0	0	0	0	0	0	0	d__Bacteria;k__norank;p__Tenericutes;c__Mollicutes;o__Mollicutes_RF9;f__norank_o__Mollicutes_RF9;g__norank_o__Mollicutes_RF9;s__unclassified_g__norank_o__Mollicutes_RF9
OTU16	2	0	0	0	0	1	0	0	0	0	0	0	0	0	3	0	2	0	0	1	0	0	d__Bacteria;k__norank;p__Bacteroidetes;c__Bacteroidia;o__Bacteroidales;f__Bacteroidales_BS11_gut_group;g__norank_f__Bacteroidales_BS11_gut_group;s__unclassified_g__norank_f__Bacteroidales_BS11_gut_group
OTU17	67	0	0	14	0	0	0	0	0	0	0	0	0	1	0	0	0	0	0	0	0	0	d__Bacteria;k__norank;p__Firmicutes;c__Clostridia;o__Clostridiales;f__Lachnospiraceae;g__[Ruminococcus]_gauvreauii_group;s__uncultured_rumen_bacterium_g__[Ruminococcus]_gauvreauii_group
OTU18	199	1	9	16	4	39	3	4	0	24	1	18	6	16	8	6	16	12	18	6	8	3	d__Bacteria;k__norank;p__Firmicutes;c__Clostridia;o__Clostridiales;f__Ruminococcaceae;g__Ruminococcaceae_UCG-014;s__uncultured_bacterium_g__Ruminococcaceae_UCG-014
OTU19	123	0	0	0	0	21	0	0	0	0	0	0	0	132	0	0	0	0	1	1	0	0	d__Bacteria;k__norank;p__Bacteroidetes;c__Bacteroidia;o__Bacteroidales;f__Prevotellaceae;g__Prevotella_7;s__unclassified_g__Prevotella_7
OTU20	9	15	0	0	6	13	0	0	1	0	0	1	1	0	0	1	1	1	3	0	1	0	d__Bacteria;k__norank;p__Proteobacteria;c__Gammaproteobacteria;o__Pseudomonadales;f__Moraxellaceae;g__Acinetobacter;s__unclassified_g__Acinetobacter
OTU21	27	160	96	42	260	70	149	32	98	96	73	30	174	116	75	64	42	134	57	39	218	145	d__Bacteria;k__norank;p__Bacteroidetes;c__Bacteroidia;o__Bacteroidales;f__Prevotellaceae;g__Prevotella_1;s__Prevotella_ruminicola
OTU22	40	0	0	1	0	0	1	0	0	0	0	0	0	0	4	0	0	0	1	1	0	0	d__Bacteria;k__norank;p__Actinobacteria;c__Actinobacteria;o__Bifidobacteriales;f__Bifidobacteriaceae;g__Pseudoscardovia;s__uncultured_bacterium_g__Pseudoscardovia
OTU23	204	0	0	22	0	0	1	2	0	0	0	0	0	0	0	0	0	0	1	0	0	0	d__Bacteria;k__norank;p__Firmicutes;c__Clostridia;o__Clostridiales;f__Lachnospiraceae;g__Syntrophococcus;s__uncultured_bacterium_g__Syntrophococcus
OTU24	204	0	1	45	0	0	0	0	0	0	0	0	0	0	1	0	0	0	0	1	0	0	d__Bacteria;k__norank;p__Firmicutes;c__Erysipelotrichia;o__Erysipelotrichales;f__Erysipelotrichaceae;g__Erysipelotrichaceae_UCG-002;s__uncultured_bacterium_g__Erysipelotrichaceae_UCG-002
OTU25	2	1	2	1	0	0	3	3	0	3	0	1	1	0	5	0	2	1	1	1	2	0	d__Bacteria;k__norank;p__Firmicutes;c__Clostridia;o__Clostridiales;f__Lachnospiraceae;g__Lachnospiraceae_NK3A20_group;s__bacterium_ND2006
OTU26	77	0	0	1	0	0	0	0	0	0	0	0	0	0	0	0	0	0	0	0	0	0	d__Bacteria;k__norank;p__Firmicutes;c__Clostridia;o__Clostridiales;f__Lachnospiraceae;g__Coprococcus_1;s__uncultured_rumen_bacterium_g__Coprococcus_1
OTU27	36	0	0	8	0	0	0	1	0	0	0	0	0	0	0	0	0	0	0	0	0	0	d__Bacteria;k__norank;p__Firmicutes;c__Clostridia;o__Clostridiales;f__Lachnospiraceae;g__Lachnospiraceae_NK3A20_group;s__uncultured_rumen_bacterium_3C28d-6
OTU28	317	0	0	0	0	1	0	0	0	0	0	0	0	0	0	0	0	0	3	0	0	0	d__Bacteria;k__norank;p__Proteobacteria;c__Gammaproteobacteria;o__Aeromonadales;f__Succinivibrionaceae;g__unclassified_f__Succinivibrionaceae;s__unclassified_f__Succinivibrionaceae
OTU29	12	0	0	27	0	0	0	0	1	0	0	0	0	32	0	0	0	0	0	0	0	0	d__Bacteria;k__norank;p__Firmicutes;c__Erysipelotrichia;o__Erysipelotrichales;f__Erysipelotrichaceae;g__Sharpea;s__uncultured_bacterium_g__Sharpea
OTU30	198	0	0	0	0	1	0	1	0	0	0	0	0	0	0	0	0	0	0	0	0	0	d__Bacteria;k__norank;p__Firmicutes;c__Clostridia;o__Clostridiales;f__Ruminococcaceae;g__Ruminococcaceae_UCG-014;s__unclassified_g__Ruminococcaceae_UCG-014
OTU31	179	0	0	2	1	0	0	0	0	0	0	0	0	0	0	0	0	0	0	0	0	0	d__Bacteria;k__norank;p__Firmicutes;c__Erysipelotrichia;o__Erysipelotrichales;f__Erysipelotrichaceae;g__Erysipelotrichaceae_UCG-002;s__uncultured_bacterium_g__Erysipelotrichaceae_UCG-002
OTU32	1	0	0	10	0	0	1	3	0	2	0	1	1	0	5	0	7	1	1	3	0	0	d__Bacteria;k__norank;p__Cyanobacteria;c__Cyanobacteria;o__Gastranaerophilales;f__norank_o__Gastranaerophilales;g__norank_o__Gastranaerophilales;s__uncultured_bacterium_g__norank_o__Gastranaerophilales
OTU33	1	0	1	0	0	0	1	0	0	2	0	0	1	1	0	0	1	0	0	1	1	0	d__Bacteria;k__norank;p__unclassified_k__norank;c__unclassified_k__norank;o__unclassified_k__norank;f__unclassified_k__norank;g__unclassified_k__norank;s__unclassified_k__norank
OTU34	2	3	2	10	0	1	1	6	2	2	0	2	4	0	8	5	2	2	1	2	3	2	d__Bacteria;k__norank;p__Firmicutes;c__Clostridia;o__Clostridiales;f__Lachnospiraceae;g__Lachnospiraceae_UCG-002;s__uncultured_rumen_bacterium_g__Lachnospiraceae_UCG-002
OTU35	2	0	1	2	2	5	1	3	1	2	1	1	0	2	2	0	3	0	4	0	0	0	d__Bacteria;k__norank;p__Firmicutes;c__Clostridia;o__Clostridiales;f__Lachnospiraceae;g__Lachnospiraceae_NK3A20_group;s__uncultured_rumen_bacterium_g__Lachnospiraceae_NK3A20_group
OTU36	16	0	0	2	0	0	0	1	0	0	0	0	0	0	0	0	0	0	0	0	0	0	d__Bacteria;k__norank;p__Firmicutes;c__Clostridia;o__Clostridiales;f__Lachnospiraceae;g__Lachnospiraceae_NK3A20_group;s__unclassified_g__Lachnospiraceae_NK3A20_group
OTU37	124	0	0	0	0	0	0	0	0	0	0	0	0	0	0	0	0	0	0	0	0	0	d__Bacteria;k__norank;p__Firmicutes;c__Clostridia;o__Clostridiales;f__Ruminococcaceae;g__Ruminococcaceae_UCG-014;s__uncultured_bacterium_g__Ruminococcaceae_UCG-014
OTU38	333	2	0	2	0	2	0	2	0	0	0	5	0	3	0	0	1	0	5	2	1	0	d__Bacteria;k__norank;p__Firmicutes;c__Clostridia;o__Clostridiales;f__Ruminococcaceae;g__Ruminococcaceae_UCG-014;s__unclassified_g__Ruminococcaceae_UCG-014
OTU39	1	0	0	0	0	0	1	0	0	79	2	0	1	11	0	0	2	0	1	0	1	0	d__Bacteria;k__norank;p__Firmicutes;c__Clostridia;o__Clostridiales;f__Ruminococcaceae;g__Ruminococcus_2;s__unclassified_g__Ruminococcus_2
OTU40	980	0	2	6	1	184	42	25	2	5	15	32	11	210	4	1	34	0	139	12	1	11	d__Bacteria;k__norank;p__Proteobacteria;c__Gammaproteobacteria;o__Aeromonadales;f__Succinivibrionaceae;g__Succinivibrionaceae_UCG-001;s__uncultured_rumen_bacterium_g__Succinivibrionaceae_UCG-001
OTU41	11	14	36	23	22	16	16	5	15	21	18	18	10	19	9	22	29	14	35	35	16	19	d__Bacteria;k__norank;p__Firmicutes;c__Clostridia;o__Clostridiales;f__Ruminococcaceae;g__Saccharofermentans;s__unclassified_g__Saccharofermentans
OTU42	31	0	0	4	0	0	0	0	0	0	0	0	0	0	0	0	0	0	0	0	0	0	d__Bacteria;k__norank;p__Bacteroidetes;c__Bacteroidia;o__Bacteroidales;f__Prevotellaceae;g__Prevotellaceae_UCG-004;s__uncultured_rumen_bacterium_g__Prevotellaceae_UCG-004
OTU43	48	0	0	20	0	0	0	1	0	0	0	0	0	0	0	0	0	0	0	0	0	0	d__Bacteria;k__norank;p__Firmicutes;c__Negativicutes;o__Selenomonadales;f__Acidaminococcaceae;g__Succiniclasticum;s__uncultured_bacterium_g__Succiniclasticum
OTU44	1	1	0	8	1	2	3	8	0	1	0	0	0	0	9	0	2	0	1	0	0	0	d__Bacteria;k__norank;p__Actinobacteria;c__Actinobacteria;o__Coriobacteriales;f__Coriobacteriaceae;g__norank_f__Coriobacteriaceae;s__uncultured_bacterium_g__norank_f__Coriobacteriaceae
OTU45	5	0	0	0	0	0	0	0	0	0	0	0	0	0	0	0	0	0	0	0	0	0	d__Bacteria;k__norank;p__Cyanobacteria;c__Cyanobacteria;o__Gastranaerophilales;f__norank_o__Gastranaerophilales;g__norank_o__Gastranaerophilales;s__unclassified_g__norank_o__Gastranaerophilales
OTU46	28	0	0	0	0	0	0	0	0	0	0	0	0	0	0	0	0	0	0	0	0	0	d__Bacteria;k__norank;p__Firmicutes;c__Clostridia;o__Clostridiales;f__Eubacteriaceae;g__Pseudoramibacter;s__uncultured_bacterium_g__Pseudoramibacter
OTU47	34	0	0	3	0	0	3	0	0	0	0	0	0	0	0	0	0	0	0	0	0	0	d__Bacteria;k__norank;p__Firmicutes;c__Negativicutes;o__Selenomonadales;f__Veillonellaceae;g__Dialister;s__unclassified_g__Dialister
OTU48	15	0	0	0	0	0	0	0	0	0	0	0	0	0	0	0	0	0	0	0	0	0	d__Bacteria;k__norank;p__Firmicutes;c__Negativicutes;o__Selenomonadales;f__Veillonellaceae;g__Dialister;s__Dialister_succinatiphilus
OTU49	294	2	2	24	3	1	0	12	3	1	0	1	2	1	2	7	2	0	7	2	1	1	d__Bacteria;k__norank;p__Actinobacteria;c__Actinobacteria;o__Coriobacteriales;f__Coriobacteriaceae;g__Olsenella;s__unclassified_g__Olsenella
OTU50	2	2	0	1	3	11	2	2	0	1	0	0	0	2	0	0	0	0	0	0	0	0	d__Bacteria;k__norank;p__Saccharibacteria;c__Unknown_Class_p__Saccharibacteria;o__Unknown_Order_c__Unknown_Class_p__Saccharibacteria;f__Unknown_Family_o__Unknown_Order_c__Unknown_Class_p__Saccharibacteria;g__Candidatus_Saccharimonas;s__uncultured_rumen_bacterium_g__Candidatus_Saccharimonas
OTU51	0	0	0	0	2	0	0	3	0	0	0	1	1	0	0	0	0	0	0	0	1	0	d__Bacteria;k__norank;p__unclassified_k__norank;c__unclassified_k__norank;o__unclassified_k__norank;f__unclassified_k__norank;g__unclassified_k__norank;s__unclassified_k__norank
OTU52	8	0	4	0	2	0	7	6	0	4	2	1	2	0	2	2	4	0	1	2	1	0	d__Bacteria;k__norank;p__Bacteroidetes;c__Bacteroidia;o__Bacteroidales;f__Rikenellaceae;g__Rikenellaceae_RC9_gut_group;s__uncultured_rumen_bacterium_g__Rikenellaceae_RC9_gut_group
OTU53	0	0	2	0	2	1	0	0	2	0	1	0	1	2	0	0	0	0	0	0	0	1	d__Bacteria;k__norank;p__Bacteroidetes;c__Bacteroidia;o__Bacteroidales;f__Prevotellaceae;g__Prevotellaceae_UCG-001;s__uncultured_rumen_bacterium_g__Prevotellaceae_UCG-001
OTU54	0	8	5	0	4	0	0	0	0	0	0	0	2	0	0	9	0	2	0	0	4	1	d__Bacteria;k__norank;p__Bacteroidetes;c__Bacteroidia;o__Bacteroidales;f__Prevotellaceae;g__Prevotella_1;s__unclassified_g__Prevotella_1
OTU55	0	0	5	3	1	0	3	1	0	0	2	3	3	3	2	2	1	6	3	1	0	0	d__Bacteria;k__norank;p__Firmicutes;c__Clostridia;o__Clostridiales;f__Ruminococcaceae;g__[Eubacterium]_coprostanoligenes_group;s__unclassified_g__[Eubacterium]_coprostanoligenes_group
OTU56	9	0	0	3	8	1	24	96	4	2	3	1	4	2	54	2	7	3	1	22	2	5	d__Bacteria;k__norank;p__Proteobacteria;c__Alphaproteobacteria;o__Rickettsiales;f__Mitochondria;g__norank_f__Mitochondria;s__uncultured_rumen_bacterium_g__norank_f__Mitochondria
OTU57	1	0	8	8	3	1	6	5	4	6	6	4	0	16	10	4	7	3	10	0	0	0	d__Bacteria;k__norank;p__Firmicutes;c__Clostridia;o__Clostridiales;f__Christensenellaceae;g__Christensenellaceae_R-7_group;s__unclassified_g__Christensenellaceae_R-7_group
OTU58	0	0	2	0	1	2	0	2	0	1	1	0	0	0	0	1	1	0	1	0	1	0	d__Bacteria;k__norank;p__Bacteroidetes;c__unclassified_p__Bacteroidetes;o__unclassified_p__Bacteroidetes;f__unclassified_p__Bacteroidetes;g__unclassified_p__Bacteroidetes;s__unclassified_p__Bacteroidetes
OTU59	0	0	1	0	10	0	0	0	0	0	0	0	0	0	0	0	0	0	0	0	0	0	d__Bacteria;k__norank;p__Bacteroidetes;c__Bacteroidia;o__Bacteroidales;f__Bacteroidaceae;g__Bacteroides;s__Bacteroides_fragilis_g__Bacteroides
OTU60	0	3	13	0	5	1	0	0	6	8	2	2	1	10	0	4	2	5	3	1	5	7	d__Bacteria;k__norank;p__Bacteroidetes;c__Bacteroidia;o__Bacteroidales;f__Bacteroidales_Incertae_Sedis;g__Phocaeicola;s__uncultured_rumen_bacterium_g__Phocaeicola
OTU61	0	3	7	1	2	2	0	1	0	0	3	0	0	1	1	1	0	0	2	0	0	0	d__Bacteria;k__norank;p__Tenericutes;c__Mollicutes;o__Mollicutes_RF9;f__norank_o__Mollicutes_RF9;g__norank_o__Mollicutes_RF9;s__uncultured_bacterium_g__norank_o__Mollicutes_RF9
OTU62	0	7	5	0	15	0	0	1	1	1	1	0	4	2	1	6	1	0	1	11	7	4	d__Bacteria;k__norank;p__Tenericutes;c__Mollicutes;o__Anaeroplasmatales;f__Anaeroplasmataceae;g__Anaeroplasma;s__uncultured_rumen_bacterium_g__Anaeroplasma
OTU63	0	3	0	0	2	0	3	1	0	0	2	0	0	0	0	2	0	1	0	1	0	0	d__Bacteria;k__norank;p__Firmicutes;c__Bacilli;o__Lactobacillales;f__Lactobacillaceae;g__Lactobacillus;s__unclassified_g__Lactobacillus
OTU64	1	4	25	6	13	6	9	7	23	15	10	17	9	2	4	34	12	17	11	8	9	11	d__Bacteria;k__norank;p__Firmicutes;c__Clostridia;o__Clostridiales;f__Ruminococcaceae;g__Ruminococcaceae_NK4A214_group;s__unclassified_g__Ruminococcaceae_NK4A214_group
OTU65	0	2	1	0	3	3	7	3	1	22	5	20	4	2	3	0	1	22	22	2	2	0	d__Bacteria;k__norank;p__Firmicutes;c__Bacilli;o__Bacillales;f__Bacillaceae;g__Bacillus;s__Bacillus_thermoamylovorans
OTU66	0	7	8	2	4	15	3	2	2	7	1	10	0	7	0	2	1	10	0	3	6	6	d__Bacteria;k__norank;p__Firmicutes;c__Clostridia;o__Clostridiales;f__Ruminococcaceae;g__Ruminococcus_1;s__unclassified_g__Ruminococcus_1
OTU67	0	0	2	0	5	0	2	0	0	4	4	4	3	2	0	13	2	0	6	4	4	7	d__Bacteria;k__norank;p__Firmicutes;c__Clostridia;o__Clostridiales;f__Lachnospiraceae;g__Acetitomaculum;s__uncultured_bacterium_g__Acetitomaculum
OTU68	0	1	1	0	1	1	0	0	0	3	2	0	0	0	0	0	0	0	1	0	1	1	d__Bacteria;k__norank;p__Firmicutes;c__Clostridia;o__Clostridiales;f__Lachnospiraceae;g__unclassified_f__Lachnospiraceae;s__unclassified_f__Lachnospiraceae
OTU69	5	8	29	9	51	2	10	10	11	5	45	10	12	2	68	21	18	25	9	5	45	10	d__Bacteria;k__norank;p__Firmicutes;c__Clostridia;o__Clostridiales;f__Christensenellaceae;g__Christensenellaceae_R-7_group;s__unclassified_g__Christensenellaceae_R-7_group
OTU70	0	0	0	0	1	0	0	0	0	0	0	0	2	0	0	1	0	0	0	0	0	1	d__Bacteria;k__norank;p__Firmicutes;c__Clostridia;o__Clostridiales;f__Ruminococcaceae;g__Ruminococcaceae_UCG-010;s__unclassified_g__Ruminococcaceae_UCG-010
OTU71	1	0	1	0	5	1	0	2	1	4	0	2	0	1	1	0	2	4	1	0	0	1	d__Bacteria;k__norank;p__Proteobacteria;c__Alphaproteobacteria;o__Caulobacterales;f__Caulobacteraceae;g__Brevundimonas;s__Brevundimonas_diminuta
OTU72	1	3	2	0	8	0	2	11	1	1	1	0	3	1	10	1	3	1	1	0	1	3	d__Bacteria;k__norank;p__Firmicutes;c__Clostridia;o__Clostridiales;f__Family_XIII;g__[Eubacterium]_nodatum_group;s__uncultured_bacterium_g__[Eubacterium]_nodatum_group
OTU73	4	9	4	11	8	3	6	15	5	4	4	1	7	1	13	8	8	3	4	3	8	0	d__Bacteria;k__norank;p__Proteobacteria;c__Deltaproteobacteria;o__Desulfobacterales;f__Desulfobulbaceae;g__Desulfobulbus;s__uncultured_rumen_bacterium_g__Desulfobulbus
OTU74	0	3	2	2	3	0	0	0	0	0	0	0	3	0	0	0	0	0	0	0	1	0	d__Bacteria;k__norank;p__Firmicutes;c__Clostridia;o__Clostridiales;f__Lachnospiraceae;g__Tyzzerella;s__uncultured_bacterium_g__Tyzzerella
OTU75	0	0	1	0	2	0	1	0	0	0	2	0	0	0	1	0	0	1	0	0	0	1	d__Bacteria;k__norank;p__Firmicutes;c__Clostridia;o__Clostridiales;f__Lachnospiraceae;g__unclassified_f__Lachnospiraceae;s__unclassified_f__Lachnospiraceae
OTU76	0	0	0	0	2	0	0	0	0	0	0	0	0	0	0	0	0	0	0	0	0	0	d__Bacteria;k__norank;p__unclassified_k__norank;c__unclassified_k__norank;o__unclassified_k__norank;f__unclassified_k__norank;g__unclassified_k__norank;s__unclassified_k__norank
OTU77	0	1	0	0	34	0	0	0	0	0	0	0	0	0	0	0	0	0	0	0	0	0	d__Bacteria;k__norank;p__Proteobacteria;c__Alphaproteobacteria;o__Rickettsiales;f__Rickettsiales_Incertae_Sedis;g__norank_f__Rickettsiales_Incertae_Sedis;s__uncultured_rumen_bacterium_g__norank_f__Rickettsiales_Incertae_Sedis
OTU78	28	14	1	22	36	0	72	33	2	14	10	10	13	16	33	20	16	34	22	24	10	15	d__Bacteria;k__norank;p__Firmicutes;c__Clostridia;o__Clostridiales;f__Ruminococcaceae;g__Ruminococcaceae_UCG-014;s__unclassified_g__Ruminococcaceae_UCG-014
OTU79	0	14	9	0	15	0	0	0	17	4	5	0	18	5	0	1	2	18	0	0	7	16	d__Bacteria;k__norank;p__Bacteroidetes;c__Bacteroidia;o__Bacteroidales;f__Prevotellaceae;g__Prevotella_1;s__unclassified_g__Prevotella_1
OTU80	4	3	3	1	8	3	1	6	4	9	0	4	2	1	0	2	8	3	7	7	0	3	d__Bacteria;k__norank;p__Saccharibacteria;c__Unknown_Class_p__Saccharibacteria;o__Unknown_Order_c__Unknown_Class_p__Saccharibacteria;f__Unknown_Family_o__Unknown_Order_c__Unknown_Class_p__Saccharibacteria;g__Candidatus_Saccharimonas;s__uncultured_rumen_bacterium_g__Candidatus_Saccharimonas
OTU81	5	3	0	4	6	0	12	16	2	3	0	0	5	0	9	1	0	8	1	0	1	2	d__Bacteria;k__norank;p__Firmicutes;c__Clostridia;o__Clostridiales;f__Christensenellaceae;g__Christensenellaceae_R-7_group;s__unclassified_g__Christensenellaceae_R-7_group
OTU82	0	0	0	0	4	0	0	0	0	0	0	1	0	1	3	0	1	0	0	2	1	0	d__Bacteria;k__norank;p__Firmicutes;c__Erysipelotrichia;o__Erysipelotrichales;f__Erysipelotrichaceae;g__Erysipelotrichaceae_UCG-004;s__uncultured_rumen_bacterium_g__Erysipelotrichaceae_UCG-004
OTU83	1	1	4	1	2	1	7	4	1	4	1	3	0	3	14	5	6	6	4	3	3	0	d__Bacteria;k__norank;p__Firmicutes;c__Clostridia;o__Clostridiales;f__Ruminococcaceae;g__Ruminococcaceae_NK4A214_group;s__unclassified_g__Ruminococcaceae_NK4A214_group
OTU84	0	4	0	2	5	1	3	2	1	3	0	3	1	7	3	1	6	0	4	3	0	0	d__Bacteria;k__norank;p__Firmicutes;c__Erysipelotrichia;o__Erysipelotrichales;f__Erysipelotrichaceae;g__Solobacterium;s__uncultured_rumen_bacterium_g__Solobacterium
OTU85	1	0	10	8	10	2	1	0	0	3	1	0	1	3	0	4	12	9	6	0	6	4	d__Bacteria;k__norank;p__Firmicutes;c__Clostridia;o__Clostridiales;f__Ruminococcaceae;g__[Eubacterium]_coprostanoligenes_group;s__uncultured_bacterium_g__[Eubacterium]_coprostanoligenes_group
OTU86	2	5	37	22	25	11	24	23	16	14	12	22	6	20	50	32	31	37	23	12	13	14	d__Bacteria;k__norank;p__Firmicutes;c__Clostridia;o__Clostridiales;f__Ruminococcaceae;g__Ruminococcaceae_UCG-004;s__uncultured_rumen_bacterium_g__Ruminococcaceae_UCG-004
OTU87	48	71	319	189	302	73	117	189	101	193	61	194	188	84	170	212	187	392	231	79	157	163	d__Bacteria;k__norank;p__Firmicutes;c__Clostridia;o__Clostridiales;f__Christensenellaceae;g__Christensenellaceae_R-7_group;s__unclassified_g__Christensenellaceae_R-7_group
OTU88	1	3	1	3	6	2	2	0	0	1	0	1	3	1	5	2	2	3	4	5	6	1	d__Bacteria;k__norank;p__Firmicutes;c__Erysipelotrichia;o__Erysipelotrichales;f__Erysipelotrichaceae;g__Erysipelotrichaceae_UCG-004;s__uncultured_rumen_bacterium_g__Erysipelotrichaceae_UCG-004
OTU89	3	3	0	3	4	4	3	9	5	10	1	4	3	31	2	1	3	0	5	26	5	3	d__Bacteria;k__norank;p__Tenericutes;c__Mollicutes;o__Mollicutes_RF9;f__norank_o__Mollicutes_RF9;g__norank_o__Mollicutes_RF9;s__unclassified_g__norank_o__Mollicutes_RF9
OTU90	0	1	4	0	3	0	0	0	1	0	0	0	8	0	0	2	0	2	0	0	5	4	d__Bacteria;k__norank;p__Firmicutes;c__Clostridia;o__Clostridiales;f__Lachnospiraceae;g__Blautia;s__uncultured_rumen_bacterium_g__Blautia
OTU91	0	3	8	0	15	2	0	0	4	0	0	0	4	0	0	7	0	4	0	0	2	2	d__Bacteria;k__norank;p__Chloroflexi;c__Anaerolineae;o__Anaerolineales;f__Anaerolineaceae;g__norank_f__Anaerolineaceae;s__uncultured_rumen_bacterium_g__norank_f__Anaerolineaceae
OTU92	27	0	0	1	3	0	0	0	0	0	0	0	0	0	0	0	0	0	0	0	0	0	d__Bacteria;k__norank;p__Actinobacteria;c__Actinobacteria;o__Coriobacteriales;f__Coriobacteriaceae;g__Olsenella;s__uncultured_bacterium_g__Olsenella
OTU93	0	71	84	33	178	34	22	14	46	58	263	67	43	20	57	157	36	110	22	14	150	39	d__Bacteria;k__norank;p__Firmicutes;c__Clostridia;o__Clostridiales;f__Christensenellaceae;g__Christensenellaceae_R-7_group;s__unclassified_g__Christensenellaceae_R-7_group
OTU94	0	4	0	4	4	1	1	1	0	1	2	0	5	0	0	0	2	4	1	0	0	1	d__Bacteria;k__norank;p__Actinobacteria;c__Actinobacteria;o__Coriobacteriales;f__Coriobacteriaceae;g__Senegalimassilia;s__unclassified_g__Senegalimassilia
OTU95	0	16	9	1	15	9	33	18	43	15	22	14	8	8	83	12	24	62	7	17	31	21	d__Bacteria;k__norank;p__Firmicutes;c__Negativicutes;o__Selenomonadales;f__Veillonellaceae;g__Selenomonas_1;s__unclassified_g__Selenomonas_1
OTU96	0	1	1	1	2	0	2	1	3	0	2	2	1	4	1	1	3	2	1	1	0	1	d__Bacteria;k__norank;p__Firmicutes;c__Clostridia;o__Clostridiales;f__Family_XIII;g__Anaerovorax;s__uncultured_bacterium_g__Anaerovorax
OTU97	0	5	1	0	3	0	0	0	1	0	0	1	1	10	0	1	0	0	0	0	0	1	d__Bacteria;k__norank;p__Spirochaetae;c__Spirochaetes;o__Spirochaetales;f__Spirochaetaceae;g__Treponema_2;s__uncultured_rumen_bacterium_g__Treponema_2
OTU98	0	0	0	2	4	0	1	0	0	1	0	0	0	1	0	1	0	3	0	4	0	1	d__Bacteria;k__norank;p__Firmicutes;c__Erysipelotrichia;o__Erysipelotrichales;f__Erysipelotrichaceae;g__Erysipelotrichaceae_UCG-004;s__unidentified_rumen_bacterium_RFN20
OTU99	0	0	0	0	0	0	0	0	0	0	0	0	18	0	0	0	0	0	0	0	0	0	d__Bacteria;k__norank;p__Bacteroidetes;c__Bacteroidia;o__Bacteroidales;f__Bacteroidales_BS11_gut_group;g__norank_f__Bacteroidales_BS11_gut_group;s__unclassified_g__norank_f__Bacteroidales_BS11_gut_group
OTU100	0	0	0	5	0	3	0	0	6	8	2	6	11	0	0	2	6	0	7	3	2	0	d__Bacteria;k__norank;p__Bacteroidetes;c__Bacteroidia;o__Bacteroidales;f__Bacteroidales_BS11_gut_group;g__norank_f__Bacteroidales_BS11_gut_group;s__unclassified_g__norank_f__Bacteroidales_BS11_gut_group
OTU101	4	1	4	4	0	3	2	12	1	1	0	0	4	1	13	0	1	1	5	0	1	1	d__Bacteria;k__norank;p__Bacteroidetes;c__Bacteroidia;o__Bacteroidales;f__Rikenellaceae;g__U29-B03;s__uncultured_rumen_bacterium_g__U29-B03
OTU102	0	0	0	0	1	0	0	1	0	0	0	0	15	2	0	1	7	1	0	0	0	5	d__Bacteria;k__norank;p__Bacteroidetes;c__Bacteroidia;o__Bacteroidales;f__Rikenellaceae;g__Rikenellaceae_RC9_gut_group;s__unclassified_g__Rikenellaceae_RC9_gut_group
OTU103	0	6	8	11	1	3	15	7	1	13	62	16	9	6	17	7	15	6	7	26	8	15	d__Bacteria;k__norank;p__Bacteroidetes;c__Bacteroidia;o__Bacteroidales;f__Prevotellaceae;g__Prevotella_1;s__unclassified_g__Prevotella_1
OTU104	0	0	0	0	0	0	0	0	0	0	0	0	5	0	0	0	0	4	0	0	2	0	d__Bacteria;k__norank;p__Firmicutes;c__Negativicutes;o__Selenomonadales;f__Veillonellaceae;g__unclassified_f__Veillonellaceae;s__unclassified_f__Veillonellaceae
OTU105	0	2	2	1	0	0	0	0	0	2	4	2	1	2	4	2	1	1	1	2	4	0	d__Bacteria;k__norank;p__Firmicutes;c__Clostridia;o__Clostridiales;f__Ruminococcaceae;g__Ruminococcus_1;s__unclassified_g__Ruminococcus_1
OTU106	0	4	19	0	3	0	0	0	0	0	0	0	29	0	0	11	0	31	0	0	10	45	d__Bacteria;k__norank;p__Bacteroidetes;c__Bacteroidia;o__Bacteroidales;f__Prevotellaceae;g__Prevotella_1;s__unclassified_g__Prevotella_1
OTU107	0	0	5	0	0	0	0	0	0	0	0	0	98	0	0	11	1	0	0	0	0	90	d__Bacteria;k__norank;p__Bacteroidetes;c__Bacteroidia;o__Bacteroidales;f__Prevotellaceae;g__Prevotella_1;s__uncultured_bacterium_g__Prevotella_1
OTU108	0	0	0	0	0	0	0	0	0	0	0	0	2	0	0	0	0	0	0	0	0	0	d__Bacteria;k__norank;p__Bacteroidetes;c__Bacteroidia;o__Bacteroidales;f__Prevotellaceae;g__Prevotellaceae_YAB2003_group;s__unclassified_g__Prevotellaceae_YAB2003_group
OTU109	25	72	58	25	83	32	38	46	86	55	49	18	32	31	50	79	38	39	31	50	66	66	d__Bacteria;k__norank;p__Bacteroidetes;c__Bacteroidia;o__Bacteroidales;f__Prevotellaceae;g__Prevotella_1;s__unclassified_g__Prevotella_1
OTU110	0	18	5	3	11	0	22	4	7	5	6	7	14	4	12	12	2	14	3	1	16	12	d__Bacteria;k__norank;p__Tenericutes;c__Mollicutes;o__Anaeroplasmatales;f__Anaeroplasmataceae;g__Anaeroplasma;s__uncultured_rumen_bacterium_g__Anaeroplasma
OTU111	0	2	3	0	1	1	0	0	4	4	1	0	2	0	0	4	1	3	2	0	3	1	d__Bacteria;k__norank;p__Firmicutes;c__Clostridia;o__Clostridiales;f__Family_XIII;g__Anaerovorax;s__uncultured_rumen_bacterium_g__Anaerovorax
OTU112	0	0	0	0	0	0	0	0	0	0	0	0	4	0	0	0	0	0	0	0	0	0	d__Bacteria;k__norank;p__Spirochaetae;c__Spirochaetes;o__Spirochaetales;f__Spirochaetaceae;g__norank_f__Spirochaetaceae;s__uncultured_rumen_bacterium_g__norank_f__Spirochaetaceae
OTU113	0	0	8	0	3	5	1	1	5	0	1	0	1	6	2	2	3	0	2	0	0	3	d__Bacteria;k__norank;p__Bacteroidetes;c__Bacteroidia;o__Bacteroidales;f__Prevotellaceae;g__Prevotellaceae_NK3B31_group;s__uncultured_rumen_bacterium_g__Prevotellaceae_NK3B31_group
OTU114	0	0	20	0	1	4	0	0	2	0	1	1	4	0	0	3	0	4	0	0	0	1	d__Bacteria;k__norank;p__Bacteroidetes;c__Bacteroidia;o__Bacteroidales;f__Prevotellaceae;g__Prevotellaceae_NK3B31_group;s__uncultured_rumen_bacterium_g__Prevotellaceae_NK3B31_group
OTU115	1	0	1	0	0	0	0	1	0	2	0	2	2	0	0	1	1	0	1	0	0	1	d__Bacteria;k__norank;p__Verrucomicrobia;c__WCHB1-41;o__norank_c__WCHB1-41;f__norank_c__WCHB1-41;g__norank_c__WCHB1-41;s__uncultured_rumen_bacterium_g__norank_c__WCHB1-41
OTU116	0	0	1	0	1	0	0	0	0	0	0	0	1	0	0	0	0	1	0	0	0	0	d__Bacteria;k__norank;p__Firmicutes;c__Clostridia;o__Clostridiales;f__Lachnospiraceae;g__Acetitomaculum;s__uncultured_rumen_bacterium_g__Acetitomaculum
OTU117	0	2	8	5	6	4	2	4	4	7	1	5	23	26	6	2	8	14	8	1	0	4	d__Bacteria;k__norank;p__Bacteroidetes;c__Bacteroidia;o__Bacteroidales;f__Bacteroidales_UCG-001;g__norank_f__Bacteroidales_UCG-001;s__uncultured_rumen_bacterium_g__norank_f__Bacteroidales_UCG-001
OTU118	0	9	33	2	7	5	0	3	6	7	4	5	9	6	5	17	12	7	4	0	3	6	d__Bacteria;k__norank;p__Firmicutes;c__Clostridia;o__Clostridiales;f__Christensenellaceae;g__Christensenellaceae_R-7_group;s__unclassified_g__Christensenellaceae_R-7_group
OTU119	0	2	4	0	0	1	0	0	1	0	2	0	3	0	0	3	0	0	0	0	1	14	d__Bacteria;k__norank;p__Bacteroidetes;c__Bacteroidia;o__Bacteroidales;f__Prevotellaceae;g__Prevotella_1;s__unclassified_g__Prevotella_1
OTU120	0	3	4	0	4	0	1	0	4	3	2	0	5	4	0	5	2	3	3	2	1	6	d__Bacteria;k__norank;p__Firmicutes;c__Clostridia;o__Clostridiales;f__Ruminococcaceae;g__Ruminococcaceae_UCG-010;s__uncultured_rumen_bacterium_g__Ruminococcaceae_UCG-010
OTU121	0	0	13	0	2	0	0	0	1	2	1	6	15	7	0	2	20	1	3	4	0	3	d__Bacteria;k__norank;p__Bacteroidetes;c__Bacteroidia;o__Bacteroidales;f__Bacteroidales_BS11_gut_group;g__norank_f__Bacteroidales_BS11_gut_group;s__uncultured_rumen_bacterium_g__norank_f__Bacteroidales_BS11_gut_group
OTU122	0	10	10	2	6	4	2	1	7	13	7	16	6	1	6	5	12	19	8	5	16	11	d__Bacteria;k__norank;p__Firmicutes;c__Clostridia;o__Clostridiales;f__Lachnospiraceae;g__Lachnospiraceae_XPB1014_group;s__unclassified_g__Lachnospiraceae_XPB1014_group
OTU123	2	0	4	0	4	0	0	0	1	1	0	0	5	0	0	8	0	0	0	0	2	3	d__Bacteria;k__norank;p__Bacteroidetes;c__Bacteroidia;o__Bacteroidales;f__Prevotellaceae;g__Prevotella_1;s__unclassified_g__Prevotella_1
OTU124	0	7	0	0	7	1	9	2	2	2	13	3	4	1	2	2	4	5	5	4	6	5	d__Bacteria;k__norank;p__Firmicutes;c__Clostridia;o__Clostridiales;f__Lachnospiraceae;g__Lachnospiraceae_NK3A20_group;s__unclassified_g__Lachnospiraceae_NK3A20_group
OTU125	0	0	3	0	1	0	0	0	3	4	0	1	1	18	0	5	1	0	5	1	1	2	d__Bacteria;k__norank;p__Fibrobacteres;c__Fibrobacteria;o__Fibrobacterales;f__Fibrobacteraceae;g__Fibrobacter;s__unclassified_g__Fibrobacter
OTU126	0	0	0	1	0	0	0	0	0	0	0	0	1	0	1	0	0	1	0	1	1	1	d__Bacteria;k__norank;p__Firmicutes;c__Clostridia;o__Clostridiales;f__Lachnospiraceae;g__unclassified_f__Lachnospiraceae;s__unclassified_f__Lachnospiraceae
OTU127	0	8	11	0	0	1	3	0	3	2	6	5	9	7	0	2	4	2	11	4	6	2	d__Bacteria;k__norank;p__Firmicutes;c__Clostridia;o__Clostridiales;f__Lachnospiraceae;g__unclassified_f__Lachnospiraceae;s__unclassified_f__Lachnospiraceae
OTU128	0	20	23	0	45	0	4	0	13	6	10	4	128	0	0	13	0	37	2	48	42	29	d__Bacteria;k__norank;p__Bacteroidetes;c__Bacteroidia;o__Bacteroidales;f__Rikenellaceae;g__Rikenellaceae_RC9_gut_group;s__unclassified_g__Rikenellaceae_RC9_gut_group
OTU129	0	5	4	0	0	0	0	0	0	0	2	5	32	0	0	7	2	6	0	0	1	12	d__Bacteria;k__norank;p__Bacteroidetes;c__Bacteroidia;o__Bacteroidales;f__Prevotellaceae;g__Prevotella_1;s__unclassified_g__Prevotella_1
OTU130	0	3	1	0	0	0	1	1	1	0	0	2	9	0	2	2	2	1	1	0	6	1	d__Bacteria;k__norank;p__Bacteroidetes;c__Bacteroidia;o__Bacteroidales;f__Prevotellaceae;g__Prevotella_1;s__uncultured_rumen_bacterium_g__Prevotella_1
OTU131	0	0	0	0	1	0	0	1	2	2	0	0	5	0	1	3	0	1	1	1	0	0	d__Bacteria;k__norank;p__Firmicutes;c__Clostridia;o__Clostridiales;f__Ruminococcaceae;g__[Eubacterium]_coprostanoligenes_group;s__unclassified_g__[Eubacterium]_coprostanoligenes_group
OTU132	0	0	1	0	0	0	0	1	0	0	1	0	5	0	0	1	0	1	0	1	0	0	d__Bacteria;k__norank;p__Firmicutes;c__Clostridia;o__Clostridiales;f__Lachnospiraceae;g__Lachnoclostridium_10;s__uncultured_bacterium_g__Lachnoclostridium_10
OTU133	0	2	1	2	2	0	1	8	0	1	1	0	1	1	1	1	1	2	1	2	1	1	d__Bacteria;k__norank;p__Firmicutes;c__Clostridia;o__Clostridiales;f__Family_XIII;g__[Eubacterium]_nodatum_group;s__uncultured_rumen_bacterium_g__[Eubacterium]_nodatum_group
OTU134	0	0	0	0	1	0	0	0	3	0	0	0	23	0	0	4	0	1	0	0	5	2	d__Bacteria;k__norank;p__Bacteroidetes;c__Bacteroidia;o__Bacteroidales;f__Prevotellaceae;g__Prevotellaceae_UCG-001;s__unclassified_g__Prevotellaceae_UCG-001
OTU135	0	0	0	0	0	0	0	0	0	0	0	0	4	0	0	0	0	0	0	0	0	0	d__Bacteria;k__norank;p__Firmicutes;c__Clostridia;o__Clostridiales;f__Clostridiales_vadinBB60_group;g__norank_f__Clostridiales_vadinBB60_group;s__uncultured_bacterium_g__norank_f__Clostridiales_vadinBB60_group
OTU136	0	0	1	0	0	0	1	0	0	0	1	0	1	1	0	0	1	1	1	0	0	0	d__Bacteria;k__norank;p__Firmicutes;c__Clostridia;o__Clostridiales;f__Ruminococcaceae;g__Ruminococcaceae_UCG-010;s__uncultured_Ruminococcaceae_bacterium_g__Ruminococcaceae_UCG-010
OTU137	1	9	6	4	4	8	6	4	7	9	13	13	18	8	7	2	0	8	6	3	24	14	d__Bacteria;k__norank;p__Bacteroidetes;c__Bacteroidia;o__Bacteroidales;f__Prevotellaceae;g__Prevotella_1;s__uncultured_rumen_bacterium_g__Prevotella_1
OTU138	19	27	9	17	26	14	21	38	15	20	13	18	15	5	19	8	28	19	21	26	37	9	d__Bacteria;k__norank;p__Firmicutes;c__Clostridia;o__Clostridiales;f__Lachnospiraceae;g__Howardella;s__uncultured_rumen_bacterium_g__Howardella
OTU139	12	1	7	6	4	1	3	7	16	5	3	3	3	18	16	2	11	3	19	1	4	6	d__Bacteria;k__norank;p__Bacteroidetes;c__Bacteroidia;o__Bacteroidales;f__Prevotellaceae;g__Prevotella_1;s__uncultured_bacterium_g__Prevotella_1
OTU140	1	1	2	4	1	1	5	6	3	2	3	6	1	1	3	8	9	1	5	4	0	4	d__Bacteria;k__norank;p__Firmicutes;c__Clostridia;o__Clostridiales;f__Lachnospiraceae;g__Moryella;s__uncultured_rumen_bacterium_g__Moryella
OTU141	0	9	1	0	3	0	0	0	0	1	2	1	4	1	0	0	1	4	0	1	2	2	d__Bacteria;k__norank;p__Firmicutes;c__Clostridia;o__Clostridiales;f__Lachnospiraceae;g__Lachnospiraceae_FCS020_group;s__uncultured_rumen_bacterium_g__Lachnospiraceae_FCS020_group
OTU142	0	32	4	0	17	0	1	4	1	3	4	5	13	2	5	7	3	15	0	1	2	3	d__Bacteria;k__norank;p__Proteobacteria;c__Alphaproteobacteria;o__Rickettsiales;f__Rickettsiales_Incertae_Sedis;g__Candidatus_Hepatincola;s__uncultured_rumen_bacterium_g__Candidatus_Hepatincola
OTU143	1	1	2	1	4	0	1	0	2	1	0	0	31	0	0	12	1	1	0	1	5	1	d__Bacteria;k__norank;p__Bacteroidetes;c__Bacteroidia;o__Bacteroidales;f__Prevotellaceae;g__Prevotella_1;s__uncultured_rumen_bacterium_g__Prevotella_1
OTU144	0	0	0	0	0	5	0	0	2	0	0	3	6	6	0	2	1	0	0	0	0	2	d__Bacteria;k__norank;p__Bacteroidetes;c__Bacteroidia;o__Bacteroidales;f__Prevotellaceae;g__Prevotella_1;s__uncultured_rumen_bacterium_g__Prevotella_1
OTU145	2	62	22	30	45	32	66	58	66	40	96	34	64	38	114	40	46	42	27	90	69	49	d__Bacteria;k__norank;p__Bacteroidetes;c__Bacteroidia;o__Bacteroidales;f__Prevotellaceae;g__Prevotella_1;s__unclassified_g__Prevotella_1
OTU146	0	8	13	1	5	1	0	7	8	1	3	5	48	5	0	1	0	36	1	0	1	11	d__Bacteria;k__norank;p__Bacteroidetes;c__Bacteroidia;o__Bacteroidales;f__Prevotellaceae;g__Prevotellaceae_UCG-003;s__uncultured_rumen_bacterium_g__Prevotellaceae_UCG-003
OTU147	4	2	1	29	15	4	3	16	3	7	14	1	13	4	11	2	6	11	2	1	1	2	d__Bacteria;k__norank;p__Actinobacteria;c__Actinobacteria;o__Coriobacteriales;f__Coriobacteriaceae;g__Senegalimassilia;s__uncultured_actinobacterium_g__Senegalimassilia
OTU148	1	0	12	8	5	12	0	0	22	12	16	18	102	1	0	10	5	18	3	18	2	3	d__Bacteria;k__norank;p__Bacteroidetes;c__Bacteroidia;o__Bacteroidales;f__Bacteroidales_BS11_gut_group;g__norank_f__Bacteroidales_BS11_gut_group;s__uncultured_rumen_bacterium_g__norank_f__Bacteroidales_BS11_gut_group
OTU149	0	0	0	0	0	0	0	0	0	0	0	0	2	0	0	0	0	0	0	0	1	1	d__Bacteria;k__norank;p__Cyanobacteria;c__Cyanobacteria;o__SubsectionIV;f__FamilyI_o__SubsectionIV;g__Scytonema;s__Phormidiaceae_cyanobacterium_10PC
OTU150	0	11	1	2	8	5	3	0	4	1	1	4	6	3	1	30	1	0	1	0	1	3	d__Bacteria;k__norank;p__Firmicutes;c__Negativicutes;o__Selenomonadales;f__Acidaminococcaceae;g__Succiniclasticum;s__uncultured_rumen_bacterium_g__Succiniclasticum
OTU151	0	0	2	0	0	0	0	0	0	0	0	2	7	0	0	1	0	0	0	0	0	6	d__Bacteria;k__norank;p__Bacteroidetes;c__Bacteroidia;o__Bacteroidales;f__Prevotellaceae;g__Prevotella_1;s__unclassified_g__Prevotella_1
OTU152	0	1	5	0	1	18	0	0	1	7	3	10	9	14	0	6	17	0	9	1	2	9	d__Bacteria;k__norank;p__Bacteroidetes;c__Bacteroidia;o__Bacteroidales;f__Prevotellaceae;g__Prevotella_1;s__unclassified_g__Prevotella_1
OTU153	0	0	1	5	0	1	0	1	2	4	1	0	10	5	1	0	2	1	2	0	1	2	d__Bacteria;k__norank;p__Bacteroidetes;c__Bacteroidia;o__Bacteroidales;f__Prevotellaceae;g__Prevotella_1;s__Prevotella_brevis
OTU154	0	1	0	0	1	0	0	0	1	0	0	0	1	0	0	0	0	0	0	0	0	0	d__Bacteria;k__norank;p__Firmicutes;c__Clostridia;o__Clostridiales;f__Christensenellaceae;g__Christensenellaceae_R-7_group;s__unclassified_g__Christensenellaceae_R-7_group
OTU155	1	6	7	0	49	0	3	0	21	0	3	0	131	0	1	39	0	35	0	0	9	29	d__Bacteria;k__norank;p__Bacteroidetes;c__Bacteroidia;o__Bacteroidales;f__Prevotellaceae;g__Prevotella_1;s__unidentified_rumen_bacterium_RF31
OTU156	0	0	2	0	1	0	2	0	2	2	5	0	3	0	1	0	0	0	0	11	1	0	d__Bacteria;k__norank;p__Firmicutes;c__Erysipelotrichia;o__Erysipelotrichales;f__Erysipelotrichaceae;g__Erysipelotrichaceae_UCG-004;s__unclassified_g__Erysipelotrichaceae_UCG-004
OTU157	0	1	0	0	1	0	0	0	1	0	4	2	2	1	5	1	0	5	3	0	0	2	d__Bacteria;k__norank;p__Verrucomicrobia;c__WCHB1-41;o__norank_c__WCHB1-41;f__norank_c__WCHB1-41;g__norank_c__WCHB1-41;s__uncultured_rumen_bacterium_g__norank_c__WCHB1-41
OTU158	0	0	0	0	0	0	0	0	0	0	0	0	30	0	0	0	0	0	0	0	0	0	d__Bacteria;k__norank;p__Bacteroidetes;c__Bacteroidia;o__Bacteroidales;f__Bacteroidales_BS11_gut_group;g__norank_f__Bacteroidales_BS11_gut_group;s__uncultured_rumen_bacterium_g__norank_f__Bacteroidales_BS11_gut_group
OTU159	0	3	1	0	0	0	0	0	0	0	4	2	7	1	0	1	2	1	0	1	0	1	d__Bacteria;k__norank;p__Cyanobacteria;c__Cyanobacteria;o__Gastranaerophilales;f__norank_o__Gastranaerophilales;g__norank_o__Gastranaerophilales;s__uncultured_rumen_bacterium_g__norank_o__Gastranaerophilales
OTU160	0	1	7	0	25	1	0	0	9	5	11	5	9	6	0	20	5	6	0	1	21	8	d__Bacteria;k__norank;p__Bacteroidetes;c__Bacteroidia;o__Bacteroidales;f__Prevotellaceae;g__Prevotella_1;s__uncultured_rumen_bacterium_g__Prevotella_1
OTU161	0	0	19	0	2	1	0	0	9	9	3	2	23	2	0	13	3	9	0	2	3	7	d__Bacteria;k__norank;p__Bacteroidetes;c__Bacteroidia;o__Bacteroidales;f__Bacteroidales_BS11_gut_group;g__norank_f__Bacteroidales_BS11_gut_group;s__uncultured_rumen_bacterium_g__norank_f__Bacteroidales_BS11_gut_group
OTU162	0	1	5	0	2	2	0	3	6	2	0	1	1	0	2	1	3	3	6	2	3	1	d__Bacteria;k__norank;p__Firmicutes;c__Clostridia;o__Clostridiales;f__Lachnospiraceae;g__[Eubacterium]_hallii_group;s__uncultured_rumen_bacterium_g__[Eubacterium]_hallii_group
OTU163	0	2	4	1	1	0	0	1	2	1	1	0	1	11	0	3	0	1	6	1	1	4	d__Bacteria;k__norank;p__Fibrobacteres;c__Fibrobacteria;o__Fibrobacterales;f__Fibrobacteraceae;g__Fibrobacter;s__unclassified_g__Fibrobacter
OTU164	0	14	15	2	25	4	7	4	7	15	27	5	6	1	6	12	5	10	1	4	13	15	d__Bacteria;k__norank;p__Firmicutes;c__Clostridia;o__Clostridiales;f__Lachnospiraceae;g__Butyrivibrio_2;s__unclassified_g__Butyrivibrio_2
OTU165	0	3	9	0	1	1	0	0	0	2	2	1	8	0	1	3	0	5	0	0	3	0	d__Bacteria;k__norank;p__Firmicutes;c__Clostridia;o__Clostridiales;f__Ruminococcaceae;g__Ruminococcaceae_UCG-010;s__unclassified_g__Ruminococcaceae_UCG-010
OTU166	0	0	0	0	0	0	0	0	0	0	0	0	22	0	0	0	0	0	0	0	0	0	d__Bacteria;k__norank;p__Bacteroidetes;c__Bacteroidia;o__Bacteroidales;f__Prevotellaceae;g__Prevotella_1;s__unclassified_g__Prevotella_1
OTU167	0	0	0	0	0	0	0	0	0	0	0	0	6	0	0	0	0	0	0	0	0	0	d__Bacteria;k__norank;p__Firmicutes;c__Clostridia;o__Clostridiales;f__Clostridiales_vadinBB60_group;g__norank_f__Clostridiales_vadinBB60_group;s__uncultured_bacterium_g__norank_f__Clostridiales_vadinBB60_group
OTU168	0	10	3	0	7	0	0	0	3	0	0	0	28	0	0	13	0	5	0	0	19	33	d__Bacteria;k__norank;p__Bacteroidetes;c__Bacteroidia;o__Bacteroidales;f__Prevotellaceae;g__Prevotella_1;s__unclassified_g__Prevotella_1
OTU169	2	2	7	16	8	10	1	12	7	11	3	1	12	7	2	7	1	2	10	6	3	7	d__Bacteria;k__norank;p__Bacteroidetes;c__Bacteroidia;o__Bacteroidales;f__Prevotellaceae;g__Prevotella_1;s__uncultured_rumen_bacterium_g__Prevotella_1
OTU170	0	0	0	0	0	0	1	0	5	0	0	2	4	0	2	0	2	1	2	16	0	0	d__Bacteria;k__norank;p__Firmicutes;c__Erysipelotrichia;o__Erysipelotrichales;f__Erysipelotrichaceae;g__Erysipelotrichaceae_UCG-004;s__uncultured_rumen_bacterium_g__Erysipelotrichaceae_UCG-004
OTU171	0	3	5	0	0	0	0	0	0	0	0	0	6	0	0	2	1	0	0	0	1	17	d__Bacteria;k__norank;p__Bacteroidetes;c__Bacteroidia;o__Bacteroidales;f__Prevotellaceae;g__Prevotella_1;s__uncultured_bacterium_g__Prevotella_1
OTU172	0	35	39	0	12	0	0	0	31	1	26	0	71	2	0	52	1	53	0	0	41	39	d__Bacteria;k__norank;p__Bacteroidetes;c__Bacteroidia;o__Bacteroidales;f__Prevotellaceae;g__Prevotella_1;s__uncultured_rumen_bacterium_g__Prevotella_1
OTU173	0	0	0	0	0	0	0	0	0	0	0	0	82	0	0	2	0	0	0	0	0	0	d__Bacteria;k__norank;p__Bacteroidetes;c__Bacteroidia;o__Bacteroidales;f__Bacteroidales_BS11_gut_group;g__norank_f__Bacteroidales_BS11_gut_group;s__uncultured_rumen_bacterium_g__norank_f__Bacteroidales_BS11_gut_group
OTU174	0	0	0	0	0	0	0	0	0	0	0	0	6	0	0	0	0	0	0	0	0	0	d__Bacteria;k__norank;p__Firmicutes;c__Clostridia;o__Clostridiales;f__Ruminococcaceae;g__Ruminococcaceae_UCG-010;s__unclassified_g__Ruminococcaceae_UCG-010
OTU175	0	0	3	8	6	0	0	15	0	0	5	1	9	6	9	1	0	3	1	1	3	1	d__Bacteria;k__norank;p__Bacteroidetes;c__Bacteroidia;o__Bacteroidales;f__Prevotellaceae;g__Prevotella_1;s__unclassified_g__Prevotella_1
OTU176	0	0	0	0	0	0	0	0	0	0	0	0	4	0	0	1	0	0	0	0	0	0	d__Bacteria;k__norank;p__Bacteroidetes;c__Bacteroidia;o__Bacteroidales;f__Prevotellaceae;g__Prevotellaceae_UCG-003;s__uncultured_rumen_bacterium_g__Prevotellaceae_UCG-003
OTU177	0	0	0	0	0	0	0	0	0	0	2	0	32	0	0	1	0	2	2	1	2	2	d__Bacteria;k__norank;p__Bacteroidetes;c__Bacteroidia;o__Bacteroidales;f__Rikenellaceae;g__Rikenellaceae_RC9_gut_group;s__uncultured_rumen_bacterium_g__Rikenellaceae_RC9_gut_group
OTU178	0	0	0	0	0	0	0	0	0	0	0	0	21	0	0	0	0	0	0	0	0	0	d__Bacteria;k__norank;p__Bacteroidetes;c__Bacteroidia;o__Bacteroidales;f__Prevotellaceae;g__Prevotellaceae_UCG-003;s__uncultured_rumen_bacterium_g__Prevotellaceae_UCG-003
OTU179	0	1	2	0	0	0	0	0	0	0	0	1	2	0	0	1	0	0	0	0	2	1	d__Bacteria;k__norank;p__Firmicutes;c__Clostridia;o__Clostridiales;f__Family_XIII;g__Family_XIII_UCG-001;s__uncultured_rumen_bacterium_g__Family_XIII_UCG-001
OTU180	1	0	2	3	0	2	2	0	5	1	2	7	0	0	5	3	3	0	5	1	2	2	d__Bacteria;k__norank;p__Firmicutes;c__Clostridia;o__Clostridiales;f__Lachnospiraceae;g__Coprococcus_1;s__uncultured_rumen_bacterium_g__Coprococcus_1
OTU181	0	0	0	4	0	5	0	0	0	0	1	1	2	1	7	2	1	0	2	4	1	0	d__Bacteria;k__norank;p__Tenericutes;c__Mollicutes;o__Mollicutes_RF9;f__norank_o__Mollicutes_RF9;g__norank_o__Mollicutes_RF9;s__unidentified_rumen_bacterium_RF9
OTU182	14	0	2	3	0	6	7	9	3	1	9	6	10	2	8	2	14	4	2	0	2	2	d__Bacteria;k__norank;p__Firmicutes;c__Bacilli;o__Lactobacillales;f__Lactobacillaceae;g__Lactobacillus;s__Lactobacillus_amylovorus
OTU183	0	0	2	0	1	9	2	1	0	0	0	2	0	0	1	1	0	0	5	8	1	2	d__Bacteria;k__norank;p__Tenericutes;c__Mollicutes;o__Mollicutes_RF9;f__norank_o__Mollicutes_RF9;g__norank_o__Mollicutes_RF9;s__uncultured_bacterium_g__norank_o__Mollicutes_RF9
OTU184	0	0	1	0	0	1	0	0	0	0	0	0	0	0	0	0	0	0	0	0	0	0	d__Bacteria;k__norank;p__Armatimonadetes;c__norank_p__Armatimonadetes;o__norank_p__Armatimonadetes;f__norank_p__Armatimonadetes;g__norank_p__Armatimonadetes;s__uncultured_bacterium_SJA-121
OTU185	33	22	0	0	18	44	0	1	0	5	1	1	1	7	3	0	2	65	4	0	49	0	d__Bacteria;k__norank;p__Actinobacteria;c__Actinobacteria;o__Corynebacteriales;f__Nocardiaceae;g__Rhodococcus;s__unclassified_g__Rhodococcus
OTU186	0	0	0	1	0	1	0	0	2	1	1	1	0	0	0	0	1	0	1	1	0	0	d__Bacteria;k__norank;p__Firmicutes;c__Clostridia;o__Clostridiales;f__Lachnospiraceae;g__Tyzzerella_3;s__unclassified_g__Tyzzerella_3
OTU187	0	0	1	0	0	2	0	0	0	1	0	0	0	0	0	0	1	1	1	0	0	0	d__Bacteria;k__norank;p__Tenericutes;c__Mollicutes;o__Mollicutes_RF9;f__norank_o__Mollicutes_RF9;g__norank_o__Mollicutes_RF9;s__uncultured_bacterium_g__norank_o__Mollicutes_RF9
OTU188	0	0	1	0	0	3	1	1	0	0	0	3	0	4	0	1	1	1	0	1	0	0	d__Bacteria;k__norank;p__Tenericutes;c__Mollicutes;o__Mollicutes_RF9;f__norank_o__Mollicutes_RF9;g__norank_o__Mollicutes_RF9;s__unidentified_rumen_bacterium_RF9
OTU189	9	26	20	8	3	27	6	9	28	35	15	31	21	12	16	8	20	17	33	19	4	11	d__Bacteria;k__norank;p__Bacteroidetes;c__Bacteroidia;o__Bacteroidales;f__norank_o__Bacteroidales;g__norank_o__Bacteroidales;s__uncultured_rumen_bacterium_g__norank_o__Bacteroidales
OTU190	1	3	0	0	2	2	0	3	0	2	0	0	0	2	1	2	2	0	3	1	1	0	d__Bacteria;k__norank;p__Tenericutes;c__Mollicutes;o__Mollicutes_RF9;f__norank_o__Mollicutes_RF9;g__norank_o__Mollicutes_RF9;s__unclassified_g__norank_o__Mollicutes_RF9
OTU191	1	3	1	0	1	5	1	0	0	5	0	3	1	3	0	2	6	2	2	4	1	7	d__Bacteria;k__norank;p__Bacteroidetes;c__Bacteroidia;o__Bacteroidales;f__Prevotellaceae;g__Prevotella_1;s__unclassified_g__Prevotella_1
OTU192	0	2	0	0	1	1	1	0	1	1	3	2	1	2	0	1	1	2	0	0	1	1	d__Bacteria;k__norank;p__Firmicutes;c__Clostridia;o__Clostridiales;f__Lachnospiraceae;g__Butyrivibrio_2;s__uncultured_Butyrivibrio_sp._g__Butyrivibrio_2
OTU193	16	2	19	63	14	15	15	14	13	17	13	6	7	15	25	9	5	4	20	9	10	13	d__Bacteria;k__norank;p__Bacteroidetes;c__Bacteroidia;o__Bacteroidales;f__Prevotellaceae;g__Prevotella_1;s__unclassified_g__Prevotella_1
OTU194	0	0	0	0	0	2	0	0	0	0	0	0	0	4	0	0	0	0	0	0	0	0	d__Bacteria;k__norank;p__Bacteroidetes;c__Bacteroidia;o__Bacteroidales;f__Prevotellaceae;g__Prevotella_1;s__unclassified_g__Prevotella_1
OTU195	20	124	169	58	100	75	84	130	28	83	121	160	47	77	141	35	76	162	128	88	73	49	d__Bacteria;k__norank;p__Firmicutes;c__Clostridia;o__Clostridiales;f__Lachnospiraceae;g__Butyrivibrio_2;s__unclassified_g__Butyrivibrio_2
OTU196	0	1	0	0	0	3	0	0	0	0	1	0	2	0	0	1	0	2	0	1	0	0	d__Bacteria;k__norank;p__SR1__Absconditabacteria_;c__norank_p__SR1__Absconditabacteria_;o__norank_p__SR1__Absconditabacteria_;f__norank_p__SR1__Absconditabacteria_;g__norank_p__SR1__Absconditabacteria_;s__uncultured_rumen_bacterium_g__norank_p__SR1__Absconditabacteria_
OTU197	23	70	47	7	42	43	104	10	76	56	60	48	103	27	30	28	24	40	54	44	103	38	d__Bacteria;k__norank;p__Bacteroidetes;c__Bacteroidia;o__Bacteroidales;f__Prevotellaceae;g__Prevotella_1;s__unclassified_g__Prevotella_1
OTU198	121	0	1	64	1	36	6	6	0	0	0	1	2	5	1	0	4	0	41	4	0	0	d__Bacteria;k__norank;p__Bacteroidetes;c__Bacteroidia;o__Bacteroidales;f__Prevotellaceae;g__Prevotella_7;s__uncultured_rumen_bacterium_g__Prevotella_7
OTU199	0	0	0	0	0	1	0	0	0	0	0	0	0	0	0	0	0	0	0	0	1	0	d__Bacteria;k__norank;p__Proteobacteria;c__Betaproteobacteria;o__Burkholderiales;f__Comamonadaceae;g__unclassified_f__Comamonadaceae;s__unclassified_f__Comamonadaceae
OTU200	0	1	3	0	3	24	3	2	0	0	1	1	1	0	5	0	1	7	4	1	1	6	d__Bacteria;k__norank;p__Firmicutes;c__Clostridia;o__Clostridiales;f__Ruminococcaceae;g__Ruminococcaceae_UCG-014;s__unclassified_g__Ruminococcaceae_UCG-014
OTU201	45	89	267	105	118	125	133	125	118	206	195	312	149	38	203	335	284	142	239	198	115	154	d__Bacteria;k__norank;p__Firmicutes;c__Clostridia;o__Clostridiales;f__Ruminococcaceae;g__Ruminococcaceae_NK4A214_group;s__unclassified_g__Ruminococcaceae_NK4A214_group
OTU202	0	4	5	4	1	2	1	2	4	1	3	1	2	2	6	1	1	0	4	4	2	1	d__Bacteria;k__norank;p__Tenericutes;c__Mollicutes;o__Mollicutes_RF9;f__norank_o__Mollicutes_RF9;g__norank_o__Mollicutes_RF9;s__unclassified_g__norank_o__Mollicutes_RF9
OTU203	0	0	4	0	0	4	0	0	0	0	0	0	3	0	0	6	0	2	0	0	0	0	d__Bacteria;k__norank;p__Bacteroidetes;c__Bacteroidia;o__Bacteroidales;f__Bacteroidales_BS11_gut_group;g__norank_f__Bacteroidales_BS11_gut_group;s__uncultured_bacterium_g__norank_f__Bacteroidales_BS11_gut_group
OTU204	0	1	21	1	5	4	2	0	0	6	3	9	2	14	2	19	7	4	4	4	7	6	d__Bacteria;k__norank;p__Firmicutes;c__Clostridia;o__Clostridiales;f__Ruminococcaceae;g__[Eubacterium]_coprostanoligenes_group;s__uncultured_rumen_bacterium_g__[Eubacterium]_coprostanoligenes_group
OTU205	0	0	1	0	1	3	0	0	0	1	0	0	0	2	0	0	2	1	0	1	0	2	d__Bacteria;k__norank;p__Tenericutes;c__Mollicutes;o__Mollicutes_RF9;f__norank_o__Mollicutes_RF9;g__norank_o__Mollicutes_RF9;s__unclassified_g__norank_o__Mollicutes_RF9
OTU206	1	4	0	7	3	22	8	7	0	1	0	2	1	0	1	1	4	0	3	10	2	1	d__Bacteria;k__norank;p__Tenericutes;c__Mollicutes;o__Mollicutes_RF9;f__norank_o__Mollicutes_RF9;g__norank_o__Mollicutes_RF9;s__uncultured_Paenibacillaceae_bacterium_g__norank
OTU207	0	3	10	0	3	8	3	1	1	7	1	2	4	2	7	4	3	4	6	8	5	6	d__Bacteria;k__norank;p__Bacteroidetes;c__Bacteroidia;o__Bacteroidales;f__Rikenellaceae;g__Rikenellaceae_RC9_gut_group;s__uncultured_rumen_bacterium_g__Rikenellaceae_RC9_gut_group
OTU208	11	8	12	4	13	30	7	15	10	21	6	19	8	21	26	14	6	16	25	35	2	3	d__Bacteria;k__norank;p__Tenericutes;c__Mollicutes;o__Mollicutes_RF9;f__norank_o__Mollicutes_RF9;g__norank_o__Mollicutes_RF9;s__uncultured_rumen_bacterium_g__norank_o__Mollicutes_RF9
OTU209	6	0	0	0	0	273	0	2	0	3	0	0	0	197	0	0	2	0	3	16	0	0	d__Bacteria;k__norank;p__Bacteroidetes;c__Bacteroidia;o__Bacteroidales;f__Prevotellaceae;g__Prevotella_1;s__unclassified_g__Prevotella_1
OTU210	0	4	1	0	1	8	4	0	0	0	1	1	0	0	1	0	5	0	1	7	0	0	d__Bacteria;k__norank;p__Tenericutes;c__Mollicutes;o__Mollicutes_RF9;f__norank_o__Mollicutes_RF9;g__norank_o__Mollicutes_RF9;s__uncultured_Erysipelotrichaceae_bacterium_g__norank_o__Mollicutes_RF9
OTU211	3	0	6	16	9	5	2	9	0	4	2	2	0	0	8	4	11	4	9	4	3	2	d__Bacteria;k__norank;p__Bacteroidetes;c__Bacteroidia;o__Bacteroidales;f__Bacteroidales_BS11_gut_group;g__norank_f__Bacteroidales_BS11_gut_group;s__uncultured_rumen_bacterium_g__norank_f__Bacteroidales_BS11_gut_group
OTU212	0	1	3	0	2	4	1	1	2	2	1	0	2	5	1	0	2	3	0	0	0	0	d__Bacteria;k__norank;p__Bacteroidetes;c__Bacteroidia;o__Bacteroidales;f__Rikenellaceae;g__U29-B03;s__uncultured_rumen_bacterium_g__U29-B03
OTU213	3	7	0	0	1	6	0	0	0	1	0	3	0	1	0	0	2	2	3	0	1	0	d__Bacteria;k__norank;p__Proteobacteria;c__Betaproteobacteria;o__Burkholderiales;f__Comamonadaceae;g__Comamonas;s__unclassified_g__Comamonas
OTU214	3	1	0	4	1	1	6	7	3	0	1	1	0	4	4	0	2	1	0	0	2	0	d__Bacteria;k__norank;p__Fusobacteria;c__Fusobacteriia;o__Fusobacteriales;f__Fusobacteriaceae;g__Cetobacterium;s__uncultured_bacterium_g__Cetobacterium
OTU215	0	1	8	1	0	4	1	1	0	5	1	3	1	2	2	2	3	12	4	0	2	1	d__Bacteria;k__norank;p__Firmicutes;c__Clostridia;o__Clostridiales;f__Christensenellaceae;g__norank_f__Christensenellaceae;s__uncultured_rumen_bacterium_g__norank_f__Christensenellaceae
OTU216	28	0	1	34	0	27	7	4	4	5	2	4	2	11	3	0	5	0	5	12	0	2	d__Bacteria;k__norank;p__Bacteroidetes;c__Bacteroidia;o__Bacteroidales;f__Prevotellaceae;g__Prevotella_1;s__uncultured_rumen_bacterium_g__Prevotella_1
OTU217	0	0	1	1	0	1	1	0	0	1	2	0	0	1	0	0	1	3	3	2	0	1	d__Bacteria;k__norank;p__Firmicutes;c__Clostridia;o__Clostridiales;f__Family_XIII;g__[Eubacterium]_brachy_group;s__uncultured_rumen_bacterium_g__[Eubacterium]_brachy_group
OTU218	2	12	3	2	2	8	10	16	1	7	2	11	1	3	8	6	7	6	5	4	11	5	d__Bacteria;k__norank;p__Firmicutes;c__Clostridia;o__Clostridiales;f__Ruminococcaceae;g__Ruminococcaceae_UCG-014;s__unclassified_g__Ruminococcaceae_UCG-014
OTU219	0	1	0	0	7	1	0	0	0	0	0	0	0	0	0	0	0	0	0	0	0	0	d__Bacteria;k__norank;p__Actinobacteria;c__Actinobacteria;o__Corynebacteriales;f__Corynebacteriaceae;g__Corynebacterium_1;s__unclassified_g__Corynebacterium_1
OTU220	0	1	0	0	0	2	0	0	0	0	0	0	0	0	0	0	0	0	0	0	0	0	d__Bacteria;k__norank;p__Saccharibacteria;c__norank_p__Saccharibacteria;o__norank_p__Saccharibacteria;f__norank_p__Saccharibacteria;g__norank_p__Saccharibacteria;s__unclassified_g__norank_p__Saccharibacteria
OTU221	0	1	4	11	0	21	3	0	0	2	1	3	2	1	0	0	3	0	0	4	0	3	d__Bacteria;k__norank;p__Firmicutes;c__Clostridia;o__Clostridiales;f__Ruminococcaceae;g__[Eubacterium]_coprostanoligenes_group;s__unclassified_g__[Eubacterium]_coprostanoligenes_group
OTU222	1	5	25	5	11	14	2	2	17	28	11	43	14	34	25	53	17	33	15	12	11	26	d__Bacteria;k__norank;p__Firmicutes;c__Clostridia;o__Clostridiales;f__Christensenellaceae;g__Christensenellaceae_R-7_group;s__unclassified_g__Christensenellaceae_R-7_group
OTU223	1	0	0	5	0	6	2	0	0	1	1	0	1	3	0	2	2	0	1	1	0	0	d__Bacteria;k__norank;p__Elusimicrobia;c__Elusimicrobia;o__Elusimicrobiales;f__Elusimicrobiaceae;g__Elusimicrobium;s__uncultured_bacterium_g__Elusimicrobium
OTU224	3	0	0	0	1	3	0	0	0	0	0	0	0	0	1	0	0	0	0	0	0	0	d__Bacteria;k__norank;p__Bacteroidetes;c__Flavobacteriia;o__Flavobacteriales;f__Flavobacteriaceae;g__Chryseobacterium;s__unclassified_g__Chryseobacterium
OTU225	32	11	6	14	6	52	7	9	12	20	33	28	8	41	20	1	12	1	31	45	1	11	d__Bacteria;k__norank;p__Bacteroidetes;c__Bacteroidia;o__Bacteroidales;f__Prevotellaceae;g__Prevotellaceae_UCG-001;s__uncultured_bacterium_g__Prevotellaceae_UCG-001
OTU226	0	13	106	12	6	43	7	19	52	49	42	18	32	65	6	53	7	36	41	6	19	70	d__Bacteria;k__norank;p__Bacteroidetes;c__Bacteroidia;o__Bacteroidales;f__Prevotellaceae;g__Prevotellaceae_UCG-004;s__uncultured_rumen_bacterium_4C0d-8
OTU227	0	1	8	0	1	4	0	1	1	0	0	0	2	0	0	3	0	0	0	0	0	2	d__Bacteria;k__norank;p__Bacteroidetes;c__Bacteroidia;o__Bacteroidales;f__Prevotellaceae;g__Prevotellaceae_UCG-003;s__unclassified_g__Prevotellaceae_UCG-003
OTU228	11	0	0	1	1	1736	4	12	0	1	0	17	1	2698	6	0	11	0	17	147	0	1	d__Bacteria;k__norank;p__Bacteroidetes;c__Bacteroidia;o__Bacteroidales;f__Prevotellaceae;g__Prevotella_7;s__uncultured_bacterium_g__Prevotella_7
OTU229	30	0	0	2	0	937	0	22	0	0	0	1	0	0	0	0	1	0	57	2	0	1	d__Bacteria;k__norank;p__Bacteroidetes;c__Bacteroidia;o__Bacteroidales;f__Prevotellaceae;g__Prevotella_7;s__uncultured_bacterium_g__Prevotella_7
OTU230	10	49	100	55	22	87	49	169	43	255	75	166	55	241	149	19	168	51	169	135	15	112	d__Bacteria;k__norank;p__Bacteroidetes;c__Bacteroidia;o__Bacteroidales;f__Prevotellaceae;g__Prevotellaceae_Ga6A1_group;s__uncultured_rumen_bacterium_g__Prevotellaceae_Ga6A1_group
OTU231	37	425	291	112	164	820	760	340	289	359	564	361	589	408	419	71	303	486	405	184	265	359	d__Bacteria;k__norank;p__Bacteroidetes;c__Bacteroidia;o__Bacteroidales;f__Prevotellaceae;g__Prevotella_1;s__unclassified_g__Prevotella_1
OTU232	24	0	39	938	17	175	49	169	18	45	15	45	12	15	188	10	122	13	101	446	6	13	d__Bacteria;k__norank;p__Bacteroidetes;c__Bacteroidia;o__Bacteroidales;f__Bacteroidales_BS11_gut_group;g__norank_f__Bacteroidales_BS11_gut_group;s__uncultured_rumen_bacterium_g__norank_f__Bacteroidales_BS11_gut_group
OTU233	0	1	3	0	6	1	0	0	2	0	2	2	1	0	0	5	0	4	0	0	1	13	d__Bacteria;k__norank;p__Bacteroidetes;c__Bacteroidia;o__Bacteroidales;f__Prevotellaceae;g__unclassified_f__Prevotellaceae;s__unclassified_f__Prevotellaceae
OTU234	3	14	20	4	18	33	9	11	22	36	20	16	19	12	40	45	31	12	30	12	7	21	d__Bacteria;k__norank;p__Firmicutes;c__Negativicutes;o__Selenomonadales;f__Veillonellaceae;g__Veillonellaceae_UCG-001;s__uncultured_rumen_bacterium_g__Veillonellaceae_UCG-001
OTU235	0	1	0	0	0	1	6	3	0	0	2	0	3	0	0	1	1	1	1	9	0	0	d__Bacteria;k__norank;p__Firmicutes;c__Clostridia;o__Clostridiales;f__Clostridiales_vadinBB60_group;g__norank_f__Clostridiales_vadinBB60_group;s__uncultured_rumen_bacterium_g__norank_f__Clostridiales_vadinBB60_group
OTU236	0	68	79	0	57	11	47	30	136	128	110	91	104	77	9	81	61	90	92	53	59	110	d__Bacteria;k__norank;p__Bacteroidetes;c__Bacteroidia;o__Bacteroidales;f__Prevotellaceae;g__Prevotella_1;s__uncultured_rumen_bacterium_g__Prevotella_1
OTU237	14	8	100	9	69	18	12	32	65	43	18	10	17	86	51	83	26	18	42	11	19	52	d__Bacteria;k__norank;p__Bacteroidetes;c__Bacteroidia;o__Bacteroidales;f__Prevotellaceae;g__Prevotella_1;s__uncultured_rumen_bacterium_g__Prevotella_1
OTU238	3	0	0	1	0	7	6	0	0	7	1	13	0	8	25	0	22	0	19	12	0	0	d__Bacteria;k__norank;p__Bacteroidetes;c__Bacteroidia;o__Bacteroidales;f__Rikenellaceae;g__Rikenellaceae_RC9_gut_group;s__uncultured_rumen_bacterium_g__Rikenellaceae_RC9_gut_group
OTU239	3	27	29	37	18	8	93	67	14	30	41	11	68	4	86	7	12	50	17	244	38	14	d__Bacteria;k__norank;p__Bacteroidetes;c__Bacteroidia;o__Bacteroidales;f__Rikenellaceae;g__Rikenellaceae_RC9_gut_group;s__uncultured_rumen_bacterium_g__Rikenellaceae_RC9_gut_group
OTU240	71	6	6	72	0	95	43	170	30	38	12	36	5	56	36	2	62	8	70	115	0	3	d__Bacteria;k__norank;p__Bacteroidetes;c__Bacteroidia;o__Bacteroidales;f__Prevotellaceae;g__Prevotella_1;s__uncultured_rumen_bacterium_g__Prevotella_1
OTU241	1	26	78	55	90	42	94	123	47	67	62	47	2	82	151	6	102	31	76	34	8	45	d__Bacteria;k__norank;p__Bacteroidetes;c__Bacteroidia;o__Bacteroidales;f__Prevotellaceae;g__Prevotella_1;s__uncultured_rumen_bacterium_g__Prevotella_1
OTU242	3	12	2	3	3	16	1	1	1	10	26	13	15	19	1	2	6	4	7	10	4	15	d__Bacteria;k__norank;p__Bacteroidetes;c__Bacteroidia;o__Bacteroidales;f__Prevotellaceae;g__Prevotellaceae_UCG-001;s__uncultured_rumen_bacterium_g__Prevotellaceae_UCG-001
OTU243	42	12	8	16	0	136	19	641	17	14	9	6	2	26	28	1	23	1	27	5	2	10	d__Bacteria;k__norank;p__Bacteroidetes;c__Bacteroidia;o__Bacteroidales;f__Prevotellaceae;g__Prevotella_1;s__uncultured_rumen_bacterium_g__Prevotella_1
OTU244	2	4	24	11	8	45	14	16	9	8	58	23	10	8	10	34	11	4	8	57	56	13	d__Bacteria;k__norank;p__Bacteroidetes;c__Bacteroidia;o__Bacteroidales;f__Bacteroidales_RF16_group;g__norank_f__Bacteroidales_RF16_group;s__uncultured_rumen_bacterium_g__norank_f__Bacteroidales_RF16_group
OTU245	4	21	19	22	2	72	17	16	28	43	38	20	8	44	26	5	20	10	25	24	15	22	d__Bacteria;k__norank;p__Bacteroidetes;c__Bacteroidia;o__Bacteroidales;f__Prevotellaceae;g__Prevotella_1;s__unclassified_g__Prevotella_1
OTU246	23	34	48	16	89	17	23	63	13	38	19	4	18	82	31	83	11	7	36	1	17	88	d__Bacteria;k__norank;p__Bacteroidetes;c__Bacteroidia;o__Bacteroidales;f__Prevotellaceae;g__Prevotellaceae_UCG-001;s__uncultured_bacterium_g__Prevotellaceae_UCG-001
OTU247	426	0	15	46	6	46	42	63	3	31	3	10	10	22	25	9	41	1	90	25	2	9	d__Bacteria;k__norank;p__Bacteroidetes;c__Bacteroidia;o__Bacteroidales;f__Prevotellaceae;g__Prevotella_1;s__uncultured_bacterium_g__Prevotella_1
OTU248	0	0	1	1	0	1	0	0	1	0	0	2	0	0	7	0	0	2	0	1	1	0	d__Bacteria;k__norank;p__Firmicutes;c__Clostridia;o__Clostridiales;f__Ruminococcaceae;g__Ruminococcaceae_UCG-010;s__unclassified_g__Ruminococcaceae_UCG-010
OTU249	2	4	16	2	6	6	4	3	7	9	3	4	0	15	4	17	6	2	5	2	6	13	d__Bacteria;k__norank;p__Bacteroidetes;c__Bacteroidia;o__Bacteroidales;f__Prevotellaceae;g__Prevotella_1;s__unclassified_g__Prevotella_1
OTU250	10	34	29	19	59	67	32	153	57	80	57	50	16	82	53	33	118	36	52	37	12	43	d__Bacteria;k__norank;p__Bacteroidetes;c__Bacteroidia;o__Bacteroidales;f__Prevotellaceae;g__Prevotella_1;s__uncultured_rumen_bacterium_g__Prevotella_1
OTU251	2	1	1	0	8	4	2	0	0	1	1	1	1	0	0	0	0	1	1	0	1	0	d__Bacteria;k__norank;p__Proteobacteria;c__Gammaproteobacteria;o__Enterobacteriales;f__Enterobacteriaceae;g__Escherichia-Shigella;s__unclassified_g__Escherichia-Shigella
OTU252	3	172	109	19	81	70	125	81	189	118	130	92	319	54	131	72	88	49	90	47	56	143	d__Bacteria;k__norank;p__Bacteroidetes;c__Bacteroidia;o__Bacteroidales;f__Prevotellaceae;g__Prevotellaceae_UCG-003;s__uncultured_rumen_bacterium_g__Prevotellaceae_UCG-003
OTU253	48	15	41	42	34	301	15	24	38	62	24	32	38	183	118	48	84	32	114	12	22	34	d__Bacteria;k__norank;p__Bacteroidetes;c__Bacteroidia;o__Bacteroidales;f__Prevotellaceae;g__Prevotella_1;s__unidentified_rumen_bacterium_12-130
OTU254	3	10	37	66	29	31	9	14	57	19	24	24	11	24	20	29	20	28	22	5	19	32	d__Bacteria;k__norank;p__Bacteroidetes;c__Bacteroidia;o__Bacteroidales;f__Prevotellaceae;g__Prevotellaceae_UCG-003;s__unclassified_g__Prevotellaceae_UCG-003
OTU255	0	3	0	0	0	29	1	0	0	2	1	0	10	19	0	4	13	0	7	0	3	6	d__Bacteria;k__norank;p__Bacteroidetes;c__Bacteroidia;o__Bacteroidales;f__Prevotellaceae;g__Prevotella_1;s__uncultured_bacterium_g__Prevotella_1
OTU256	2	11	110	29	55	36	28	19	16	56	61	57	1	42	61	20	46	11	108	11	16	19	d__Bacteria;k__norank;p__Bacteroidetes;c__Bacteroidia;o__Bacteroidales;f__Bacteroidales_S24-7_group;g__norank_f__Bacteroidales_S24-7_group;s__uncultured_rumen_bacterium_g__norank_f__Bacteroidales_S24-7_group
OTU257	21	82	108	55	106	72	27	77	73	115	538	80	143	138	34	57	42	76	72	77	75	142	d__Bacteria;k__norank;p__Bacteroidetes;c__Bacteroidia;o__Bacteroidales;f__Prevotellaceae;g__Prevotellaceae_UCG-001;s__uncultured_rumen_bacterium_g__Prevotellaceae_UCG-001
OTU258	1	12	9	14	2	16	4	3	8	19	9	6	3	7	10	10	12	5	8	47	20	3	d__Bacteria;k__norank;p__Bacteroidetes;c__Bacteroidia;o__Bacteroidales;f__Bacteroidales_RF16_group;g__norank_f__Bacteroidales_RF16_group;s__uncultured_bacterium_g__norank_f__Bacteroidales_RF16_group
OTU259	0	0	0	0	0	1	0	0	0	0	1	0	0	0	0	0	0	0	0	0	0	0	d__Bacteria;k__norank;p__Firmicutes;c__Clostridia;o__Clostridiales;f__Ruminococcaceae;g__unclassified_f__Ruminococcaceae;s__unclassified_f__Ruminococcaceae
OTU260	2	5	34	8	12	6	10	27	11	23	8	12	8	11	23	25	28	13	17	8	12	11	d__Bacteria;k__norank;p__Bacteroidetes;c__Bacteroidia;o__Bacteroidales;f__Bacteroidales_S24-7_group;g__norank_f__Bacteroidales_S24-7_group;s__uncultured_rumen_bacterium_g__norank_f__Bacteroidales_S24-7_group
OTU261	0	0	4	2	0	2	1	2	1	2	1	3	0	3	1	3	2	0	0	1	0	1	d__Bacteria;k__norank;p__Firmicutes;c__Erysipelotrichia;o__Erysipelotrichales;f__Erysipelotrichaceae;g__Erysipelotrichaceae_UCG-009;s__uncultured_rumen_bacterium_g__Erysipelotrichaceae_UCG-009
OTU262	0	4	5	0	1	1	0	0	2	0	6	0	4	0	0	0	2	1	0	0	3	0	d__Bacteria;k__norank;p__Firmicutes;c__Clostridia;o__Clostridiales;f__Lachnospiraceae;g__Lachnospiraceae_XPB1014_group;s__uncultured_rumen_bacterium_g__Lachnospiraceae_XPB1014_group
OTU263	0	0	4	3	0	3	2	1	1	3	0	2	0	1	0	0	4	0	4	0	2	1	d__Bacteria;k__norank;p__Actinobacteria;c__Actinobacteria;o__Coriobacteriales;f__Coriobacteriaceae;g__norank_f__Coriobacteriaceae;s__uncultured_bacterium_g__norank_f__Coriobacteriaceae
OTU264	2	1	0	0	1	4	0	0	0	1	0	0	0	0	0	0	0	3	0	0	0	0	d__Bacteria;k__norank;p__Proteobacteria;c__Betaproteobacteria;o__Burkholderiales;f__Alcaligenaceae;g__Achromobacter;s__unclassified_g__Achromobacter
OTU265	0	9	5	0	0	1	0	0	0	0	4	0	0	0	0	9	1	1	0	0	1	5	d__Bacteria;k__norank;p__Firmicutes;c__Clostridia;o__Clostridiales;f__Ruminococcaceae;g__unclassified_f__Ruminococcaceae;s__unclassified_f__Ruminococcaceae
OTU266	0	1	1	0	0	2	0	0	0	0	0	0	0	0	0	1	0	0	0	0	1	2	d__Bacteria;k__norank;p__Bacteroidetes;c__Bacteroidia;o__Bacteroidales;f__Prevotellaceae;g__Prevotellaceae_UCG-003;s__unclassified_g__Prevotellaceae_UCG-003
OTU267	0	0	3	0	2	2	4	2	5	1	0	5	0	0	5	2	2	1	4	1	1	2	d__Bacteria;k__norank;p__Firmicutes;c__Clostridia;o__Clostridiales;f__Family_XIII;g__Family_XIII_UCG-001;s__uncultured_rumen_bacterium_g__Family_XIII_UCG-001
OTU268	0	0	0	0	0	1	0	0	1	0	2	0	0	0	0	1	0	0	0	0	0	1	d__Bacteria;k__norank;p__Bacteroidetes;c__Bacteroidia;o__Bacteroidales;f__Prevotellaceae;g__Prevotellaceae_UCG-001;s__uncultured_rumen_bacterium_g__Prevotellaceae_UCG-001
OTU269	0	3	3	1	4	5	3	6	2	2	0	2	5	1	1	3	1	4	3	19	3	6	d__Bacteria;k__norank;p__Tenericutes;c__Mollicutes;o__Anaeroplasmatales;f__Anaeroplasmataceae;g__Anaeroplasma;s__uncultured_rumen_bacterium_g__Anaeroplasma
OTU270	0	11	18	0	4	10	7	0	2	36	18	16	8	47	5	13	3	2	1	71	3	7	d__Bacteria;k__norank;p__Bacteroidetes;c__Bacteroidia;o__Bacteroidales;f__Bacteroidales_S24-7_group;g__norank_f__Bacteroidales_S24-7_group;s__uncultured_rumen_bacterium_g__norank_f__Bacteroidales_S24-7_group
OTU271	2	0	3	0	1	1	0	0	2	1	2	0	1	3	1	4	0	2	1	1	0	0	d__Bacteria;k__norank;p__Spirochaetae;c__Spirochaetes;o__Spirochaetales;f__Spirochaetaceae;g__Sphaerochaeta;s__uncultured_Spirochaeta_sp._g__Sphaerochaeta
OTU272	2	2	8	78	5	16	12	6	5	9	12	11	6	15	6	8	19	5	25	19	10	4	d__Bacteria;k__norank;p__Bacteroidetes;c__Bacteroidia;o__Bacteroidales;f__Bacteroidales_RF16_group;g__norank_f__Bacteroidales_RF16_group;s__uncultured_bacterium_g__norank_f__Bacteroidales_RF16_group
OTU273	3	1	0	0	0	4	0	0	0	0	0	0	0	0	0	0	0	0	0	0	0	0	d__Bacteria;k__norank;p__Proteobacteria;c__Alphaproteobacteria;o__Rhizobiales;f__Methylobacteriaceae;g__Methylobacterium;s__Methylobacterium_komagatae
OTU274	0	0	9	0	2	4	0	0	0	0	1	1	0	0	0	1	0	0	3	1	3	2	d__Bacteria;k__norank;p__Bacteroidetes;c__Bacteroidia;o__Bacteroidales;f__Bacteroidales_S24-7_group;g__norank_f__Bacteroidales_S24-7_group;s__uncultured_bacterium_g__norank_f__Bacteroidales_S24-7_group
OTU275	0	14	57	0	30	15	0	0	28	34	27	20	7	78	7	37	18	13	43	10	2	25	d__Bacteria;k__norank;p__Bacteroidetes;c__Bacteroidia;o__Bacteroidales;f__Prevotellaceae;g__Prevotellaceae_UCG-003;s__uncultured_rumen_bacterium_g__Prevotellaceae_UCG-003
OTU276	2	12	34	37	15	18	12	26	66	2	23	9	39	15	5	8	8	22	6	8	13	21	d__Bacteria;k__norank;p__Bacteroidetes;c__Bacteroidia;o__Bacteroidales;f__Prevotellaceae;g__Prevotellaceae_UCG-003;s__unidentified_rumen_bacterium_RFN64
OTU277	0	0	0	0	0	1	0	0	1	2	0	1	0	0	0	0	0	0	0	0	0	1	d__Bacteria;k__norank;p__Proteobacteria;c__Alphaproteobacteria;o__Rickettsiales;f__Mitochondria;g__norank_f__Mitochondria;s__uncultured_rumen_bacterium_g__norank_f__Mitochondria
OTU278	0	3	2	0	4	1	0	3	3	5	5	4	1	10	2	3	0	1	3	0	0	0	d__Bacteria;k__norank;p__Bacteroidetes;c__Bacteroidia;o__Bacteroidales;f__Prevotellaceae;g__Prevotellaceae_UCG-003;s__uncultured_rumen_bacterium_g__Prevotellaceae_UCG-003
OTU279	2	0	1	1	1	4	4	3	0	1	0	0	0	0	0	2	0	0	0	2	2	0	d__Bacteria;k__norank;p__Tenericutes;c__Mollicutes;o__Mollicutes_RF9;f__norank_o__Mollicutes_RF9;g__norank_o__Mollicutes_RF9;s__uncultured_bacterium_g__norank_o__Mollicutes_RF9
OTU280	3	1	16	7	1	8	3	2	7	15	3	2	4	39	0	4	8	4	9	2	0	6	d__Bacteria;k__norank;p__Spirochaetae;c__Spirochaetes;o__Spirochaetales;f__Spirochaetaceae;g__Treponema_2;s__uncultured_bacterium_g__Treponema_2
OTU281	0	27	0	0	0	0	0	0	0	3	1	1	1	4	0	2	4	0	1	0	0	4	d__Bacteria;k__norank;p__Bacteroidetes;c__Bacteroidia;o__Bacteroidales;f__Bacteroidales_S24-7_group;g__norank_f__Bacteroidales_S24-7_group;s__unclassified_g__norank_f__Bacteroidales_S24-7_group
OTU282	1	3	2	0	3	0	1	0	4	3	1	5	2	3	5	1	6	3	1	2	2	2	d__Bacteria;k__norank;p__Firmicutes;c__Clostridia;o__Clostridiales;f__Family_XIII;g__Anaerovorax;s__uncultured_rumen_bacterium_g__Anaerovorax
OTU283	1	3	0	0	0	0	0	1	0	0	4	1	1	4	0	2	0	0	0	2	2	0	d__Bacteria;k__norank;p__Firmicutes;c__Clostridia;o__Clostridiales;f__Lachnospiraceae;g__Butyrivibrio_2;s__uncultured_rumen_bacterium_g__Butyrivibrio_2
OTU284	4	63	8	1	20	7	1	0	0	10	9	12	9	0	2	13	24	2	14	4	10	4	d__Bacteria;k__norank;p__Tenericutes;c__Mollicutes;o__Mollicutes_RF9;f__norank_o__Mollicutes_RF9;g__norank_o__Mollicutes_RF9;s__uncultured_bacterium_g__norank_o__Mollicutes_RF9
OTU285	0	3	0	0	0	0	0	0	4	0	8	0	6	0	0	4	0	4	0	0	1	1	d__Bacteria;k__norank;p__Verrucomicrobia;c__WCHB1-41;o__norank_c__WCHB1-41;f__norank_c__WCHB1-41;g__norank_c__WCHB1-41;s__uncultured_rumen_bacterium_g__norank_c__WCHB1-41
OTU286	0	7	0	2	0	3	6	1	0	0	2	6	0	0	0	0	0	0	7	0	0	0	d__Bacteria;k__norank;p__Tenericutes;c__Mollicutes;o__Mollicutes_RF9;f__norank_o__Mollicutes_RF9;g__norank_o__Mollicutes_RF9;s__uncultured_organism_g__norank_o__Mollicutes_RF9
OTU287	0	2	0	0	0	0	0	1	0	0	2	0	0	0	0	0	0	0	0	0	0	0	d__Bacteria;k__norank;p__Spirochaetae;c__Spirochaetes;o__Spirochaetales;f__Spirochaetaceae;g__Treponema_2;s__unclassified_g__Treponema_2
OTU288	0	2	1	0	1	0	0	1	1	2	0	0	0	0	3	1	1	0	1	0	0	0	d__Bacteria;k__norank;p__Firmicutes;c__Clostridia;o__Clostridiales;f__Ruminococcaceae;g__unclassified_f__Ruminococcaceae;s__unclassified_f__Ruminococcaceae
OTU289	0	3	11	0	4	5	3	9	20	3	9	6	6	18	6	9	3	2	5	6	1	10	d__Bacteria;k__norank;p__Spirochaetae;c__Spirochaetes;o__Spirochaetales;f__Spirochaetaceae;g__Treponema_2;s__uncultured_rumen_bacterium_g__Treponema_2
OTU290	0	1	3	0	1	3	0	2	1	0	0	0	0	0	2	0	1	0	1	0	2	0	d__Bacteria;k__norank;p__Actinobacteria;c__Actinobacteria;o__Coriobacteriales;f__Coriobacteriaceae;g__Atopobium;s__unclassified_g__Atopobium
OTU291	0	3	0	1	2	2	5	3	3	3	0	5	3	1	10	3	4	2	6	21	2	4	d__Bacteria;k__norank;p__Tenericutes;c__Mollicutes;o__Anaeroplasmatales;f__Anaeroplasmataceae;g__Anaeroplasma;s__uncultured_rumen_bacterium_g__Anaeroplasma
OTU292	7	13	0	0	0	1	0	0	0	0	0	0	0	1	0	0	0	38	0	0	0	0	d__Bacteria;k__norank;p__Deinococcus-Thermus;c__Deinococci;o__Thermales;f__Thermaceae;g__Thermus;s__Thermus_scotoductus
OTU293	0	4	5	0	4	0	0	0	7	1	5	3	1	1	0	1	1	4	1	0	10	2	d__Bacteria;k__norank;p__Tenericutes;c__Mollicutes;o__Mollicutes_RF9;f__norank_o__Mollicutes_RF9;g__norank_o__Mollicutes_RF9;s__uncultured_bacterium_g__norank_o__Mollicutes_RF9
OTU294	23	47	179	12	72	67	83	90	31	85	31	88	31	48	128	113	186	22	152	36	43	31	d__Bacteria;k__norank;p__Firmicutes;c__Clostridia;o__Clostridiales;f__Lachnospiraceae;g__Lachnospiraceae_NK3A20_group;s__uncultured_rumen_bacterium_g__Lachnospiraceae_NK3A20_group
OTU295	2	2	0	0	0	0	1	0	0	1	1	1	0	0	0	0	1	0	0	2	0	0	d__Bacteria;k__norank;p__Firmicutes;c__Bacilli;o__Bacillales;f__Planococcaceae;g__Lysinibacillus;s__unclassified_g__Lysinibacillus
OTU296	0	1	0	0	1	0	0	0	0	0	0	0	0	0	0	0	0	0	0	6	0	0	d__Bacteria;k__norank;p__Tenericutes;c__Mollicutes;o__Mollicutes_RF9;f__norank_o__Mollicutes_RF9;g__norank_o__Mollicutes_RF9;s__unclassified_g__norank_o__Mollicutes_RF9
OTU297	0	1	0	0	0	0	0	4	1	1	0	1	0	0	4	0	1	4	0	0	0	0	d__Bacteria;k__norank;p__Tenericutes;c__Mollicutes;o__Mollicutes_RF9;f__norank_o__Mollicutes_RF9;g__norank_o__Mollicutes_RF9;s__uncultured_bacterium_g__norank_o__Mollicutes_RF9
OTU298	2	5	0	0	2	1	0	1	0	0	0	0	0	6	0	0	0	1	10	0	2	0	d__Bacteria;k__norank;p__Proteobacteria;c__Alphaproteobacteria;o__Rickettsiales;f__Mitochondria;g__norank_f__Mitochondria;s__unclassified_g__norank_f__Mitochondria
OTU299	1	6	10	0	9	0	2	4	6	10	5	3	10	3	14	8	2	1	5	38	11	3	d__Bacteria;k__norank;p__Firmicutes;c__Erysipelotrichia;o__Erysipelotrichales;f__Erysipelotrichaceae;g__Erysipelotrichaceae_UCG-004;s__uncultured_bacterium_g__Erysipelotrichaceae_UCG-004
OTU300	42	108	35	14	88	59	9	15	7	9	5	36	0	168	13	2	19	2	155	2	104	4	d__Bacteria;k__norank;p__Cyanobacteria;c__Cyanobacteria;o__norank_c__Cyanobacteria;f__norank_c__Cyanobacteria;g__norank_c__Cyanobacteria;s__unclassified_g__norank_c__Cyanobacteria
OTU301	0	26	15	0	21	6	6	11	32	28	34	12	51	22	7	25	12	28	20	14	30	22	d__Bacteria;k__norank;p__Bacteroidetes;c__Bacteroidia;o__Bacteroidales;f__Prevotellaceae;g__Prevotella_1;s__uncultured_rumen_bacterium_g__Prevotella_1
OTU302	0	1	2	1	0	0	1	1	0	0	1	0	1	0	0	1	0	1	1	0	0	0	d__Bacteria;k__norank;p__Tenericutes;c__Mollicutes;o__Mollicutes_RF9;f__norank_o__Mollicutes_RF9;g__norank_o__Mollicutes_RF9;s__uncultured_rumen_bacterium_g__norank_o__Mollicutes_RF9
OTU303	0	5	13	8	8	0	1	0	4	1	6	0	9	3	2	11	1	3	3	3	7	7	d__Bacteria;k__norank;p__Proteobacteria;c__Deltaproteobacteria;o__Bradymonadales;f__norank_o__Bradymonadales;g__norank_o__Bradymonadales;s__uncultured_rumen_bacterium_g__norank_o__Bradymonadales
OTU304	0	6	2	3	3	1	0	0	1	1	1	3	45	4	2	7	3	3	1	4	1	0	d__Bacteria;k__norank;p__Firmicutes;c__Clostridia;o__Clostridiales;f__Ruminococcaceae;g__Ruminococcaceae_UCG-010;s__uncultured_bacterium_g__Ruminococcaceae_UCG-010
OTU305	1	9	1	3	25	2	1	8	2	0	0	1	5	0	0	2	1	2	1	2	1	1	d__Bacteria;k__norank;p__unclassified_k__norank;c__unclassified_k__norank;o__unclassified_k__norank;f__unclassified_k__norank;g__unclassified_k__norank;s__unclassified_k__norank
OTU306	0	17	3	5	22	1	1	0	1	6	7	4	14	4	5	4	0	4	0	0	5	4	d__Bacteria;k__norank;p__Tenericutes;c__Mollicutes;o__Anaeroplasmatales;f__Anaeroplasmataceae;g__Anaeroplasma;s__uncultured_rumen_bacterium_g__Anaeroplasma
OTU307	0	1	0	0	3	1	0	1	0	1	0	0	0	1	0	0	0	2	0	0	0	1	d__Bacteria;k__norank;p__Firmicutes;c__Clostridia;o__Clostridiales;f__Ruminococcaceae;g__unclassified_f__Ruminococcaceae;s__unclassified_f__Ruminococcaceae
OTU308	15	14	45	43	25	19	44	56	12	23	4	23	7	11	55	30	38	37	51	10	16	16	d__Bacteria;k__norank;p__Firmicutes;c__Clostridia;o__Clostridiales;f__Christensenellaceae;g__Christensenellaceae_R-7_group;s__unclassified_g__Christensenellaceae_R-7_group
OTU309	132	148	570	606	312	306	189	504	245	316	209	380	268	241	1168	275	457	251	521	171	165	222	d__Bacteria;k__norank;p__Firmicutes;c__Clostridia;o__Clostridiales;f__Ruminococcaceae;g__[Eubacterium]_coprostanoligenes_group;s__uncultured_rumen_bacterium_g__[Eubacterium]_coprostanoligenes_group
OTU310	0	1	1	0	1	0	2	1	0	3	0	1	1	0	0	1	1	4	0	0	0	0	d__Bacteria;k__norank;p__Firmicutes;c__Clostridia;o__Clostridiales;f__Christensenellaceae;g__norank_f__Christensenellaceae;s__uncultured_rumen_bacterium_g__norank_f__Christensenellaceae
OTU311	0	3	10	0	4	2	5	0	2	5	1	2	2	1	0	2	1	8	1	0	2	3	d__Bacteria;k__norank;p__Firmicutes;c__Clostridia;o__Clostridiales;f__Christensenellaceae;g__Christensenellaceae_R-7_group;s__unclassified_g__Christensenellaceae_R-7_group
OTU312	0	5	1	3	0	0	2	0	0	3	1	1	1	0	1	0	1	0	0	5	1	1	d__Bacteria;k__norank;p__Firmicutes;c__Clostridia;o__Clostridiales;f__Ruminococcaceae;g__Ruminococcus_1;s__unclassified_g__Ruminococcus_1
OTU313	0	6	11	4	14	4	12	24	4	4	3	9	4	2	7	14	5	4	8	9	5	3	d__Bacteria;k__norank;p__Firmicutes;c__Clostridia;o__Clostridiales;f__Family_XIII;g__Mogibacterium;s__uncultured_bacterium_g__Mogibacterium
OTU314	0	4	0	0	1	0	0	0	0	1	1	0	0	1	0	0	1	0	0	0	2	0	d__Bacteria;k__norank;p__Proteobacteria;c__Alphaproteobacteria;o__Rhodospirillales;f__Rhodospirillaceae;g__norank_f__Rhodospirillaceae;s__Alphaproteobacteria_bacterium_canine_oral_taxon_081
OTU315	0	2	0	0	0	1	0	0	0	0	0	0	0	0	1	0	0	0	1	0	0	0	d__Bacteria;k__norank;p__Actinobacteria;c__Actinobacteria;o__Micrococcales;f__Microbacteriaceae;g__Leucobacter;s__unclassified_g__Leucobacter
OTU316	16	41	11	7	15	29	43	29	40	26	41	24	22	30	16	19	10	30	23	28	54	39	d__Bacteria;k__norank;p__Bacteroidetes;c__Bacteroidia;o__Bacteroidales;f__Prevotellaceae;g__Prevotella_1;s__unclassified_g__Prevotella_1
OTU317	0	7	1	0	2	3	1	4	0	2	1	2	3	3	1	3	4	0	8	7	2	1	d__Bacteria;k__norank;p__Tenericutes;c__Mollicutes;o__Mollicutes_RF9;f__norank_o__Mollicutes_RF9;g__norank_o__Mollicutes_RF9;s__uncultured_bacterium_g__norank_o__Mollicutes_RF9
OTU318	5	7	3	2	11	8	7	3	4	3	11	3	4	3	4	1	9	0	6	6	2	3	d__Bacteria;k__norank;p__Saccharibacteria;c__Unknown_Class_p__Saccharibacteria;o__Unknown_Order_c__Unknown_Class_p__Saccharibacteria;f__Unknown_Family_o__Unknown_Order_c__Unknown_Class_p__Saccharibacteria;g__Candidatus_Saccharimonas;s__uncultured_bacterium_g__Candidatus_Saccharimonas
OTU319	0	8	0	0	2	2	0	3	0	6	1	4	4	0	1	1	5	1	11	5	0	0	d__Bacteria;k__norank;p__Saccharibacteria;c__Unknown_Class_p__Saccharibacteria;o__Unknown_Order_c__Unknown_Class_p__Saccharibacteria;f__Unknown_Family_o__Unknown_Order_c__Unknown_Class_p__Saccharibacteria;g__Candidatus_Saccharimonas;s__uncultured_rumen_bacterium_g__Candidatus_Saccharimonas
OTU320	0	2	0	0	0	0	0	0	0	0	0	0	0	0	0	4	0	0	0	0	0	3	d__Bacteria;k__norank;p__Bacteroidetes;c__Bacteroidia;o__Bacteroidales;f__Prevotellaceae;g__Prevotella_1;s__unclassified_g__Prevotella_1
OTU321	0	1	1	2	1	0	0	1	0	1	0	0	3	0	1	0	0	0	0	1	4	0	d__Bacteria;k__norank;p__Tenericutes;c__Mollicutes;o__Anaeroplasmatales;f__Anaeroplasmataceae;g__Anaeroplasma;s__uncultured_bacterium_g__Anaeroplasma
OTU322	0	1	0	1	3	1	0	0	2	2	0	1	1	3	0	1	2	1	4	0	0	0	d__Bacteria;k__norank;p__Spirochaetae;c__Spirochaetes;o__Spirochaetales;f__Spirochaetaceae;g__Treponema_2;s__uncultured_rumen_bacterium_g__Treponema_2
OTU323	0	1	1	0	2	0	0	0	2	2	1	0	11	2	1	1	1	1	0	0	0	3	d__Bacteria;k__norank;p__Lentisphaerae;c__Lentisphaeria;o__Victivallales;f__vadinBE97;g__norank_f__vadinBE97;s__uncultured_bacterium_g__norank_f__vadinBE97
OTU324	0	0	3	1	0	0	0	0	0	0	0	0	1	0	0	2	0	1	0	0	0	1	d__Bacteria;k__norank;p__Firmicutes;c__Clostridia;o__Clostridiales;f__Ruminococcaceae;g__Ruminiclostridium_1;s__uncultured_rumen_bacterium_g__Ruminiclostridium_1
OTU325	3	3	6	153	9	71	17	75	7	56	16	30	0	139	39	46	105	0	127	2	3	8	d__Bacteria;k__norank;p__Firmicutes;c__Negativicutes;o__Selenomonadales;f__Acidaminococcaceae;g__Succiniclasticum;s__uncultured_rumen_bacterium_g__Succiniclasticum
OTU326	0	2	2	1	1	1	3	0	1	3	0	1	1	3	0	4	3	4	3	1	4	3	d__Bacteria;k__norank;p__Firmicutes;c__Clostridia;o__Clostridiales;f__unclassified_o__Clostridiales;g__unclassified_o__Clostridiales;s__unclassified_o__Clostridiales
OTU327	3	22	45	42	72	16	15	25	16	38	32	29	40	24	57	39	18	32	16	14	59	20	d__Bacteria;k__norank;p__Firmicutes;c__Clostridia;o__Clostridiales;f__Christensenellaceae;g__Christensenellaceae_R-7_group;s__uncultured_prokaryote_g__Christensenellaceae_R-7_group
OTU328	0	4	30	0	3	0	0	9	2	9	4	8	4	1	8	9	0	4	4	1	0	3	d__Bacteria;k__norank;p__Firmicutes;c__Clostridia;o__Clostridiales;f__Ruminococcaceae;g__Ruminiclostridium_5;s__uncultured_rumen_bacterium_g__Ruminiclostridium_5
OTU329	15	16	34	15	35	35	21	41	16	26	21	11	16	10	52	107	29	17	36	3	9	36	d__Bacteria;k__norank;p__Firmicutes;c__Negativicutes;o__Selenomonadales;f__Acidaminococcaceae;g__Succiniclasticum;s__uncultured_rumen_bacterium_g__Succiniclasticum
OTU330	191	512	1009	553	934	380	779	666	603	618	496	1065	486	500	2150	964	824	932	685	368	556	476	d__Bacteria;k__norank;p__Firmicutes;c__Clostridia;o__Clostridiales;f__Ruminococcaceae;g__Ruminococcaceae_NK4A214_group;s__uncultured_rumen_bacterium_g__Ruminococcaceae_NK4A214_group
OTU331	1	12	9	8	13	4	10	19	12	6	3	15	11	9	22	12	9	7	7	48	6	4	d__Bacteria;k__norank;p__Firmicutes;c__Erysipelotrichia;o__Erysipelotrichales;f__Erysipelotrichaceae;g__Erysipelotrichaceae_UCG-004;s__uncultured_bacterium_g__Erysipelotrichaceae_UCG-004
OTU332	1	3	4	0	2	1	0	5	1	4	0	1	1	5	2	5	3	1	3	0	2	3	d__Bacteria;k__norank;p__Bacteroidetes;c__Bacteroidia;o__Bacteroidales;f__Prevotellaceae;g__Prevotellaceae_UCG-001;s__uncultured_bacterium_g__Prevotellaceae_UCG-001
OTU333	0	1	3	1	0	1	0	0	0	1	1	1	0	0	0	2	1	1	1	0	2	0	d__Bacteria;k__norank;p__Firmicutes;c__Erysipelotrichia;o__Erysipelotrichales;f__Erysipelotrichaceae;g__[Anaerorhabdus]_furcosa_group;s__unclassified_g__[Anaerorhabdus]_furcosa_group
OTU334	0	0	4	0	5	0	0	0	5	2	2	1	2	0	0	9	0	0	0	0	0	4	d__Bacteria;k__norank;p__Bacteroidetes;c__Bacteroidia;o__Bacteroidales;f__Prevotellaceae;g__Prevotellaceae_UCG-001;s__uncultured_rumen_bacterium_g__Prevotellaceae_UCG-001
OTU335	0	3	3	0	6	1	0	0	3	0	6	0	2	0	0	1	0	3	0	0	2	3	d__Bacteria;k__norank;p__Firmicutes;c__Clostridia;o__Clostridiales;f__Lachnospiraceae;g__Roseburia;s__unclassified_g__Roseburia
OTU336	1	3	1	0	0	2	0	0	1	1	4	1	0	0	2	2	2	3	2	2	1	1	d__Bacteria;k__norank;p__Bacteroidetes;c__Bacteroidia;o__Bacteroidales;f__Rikenellaceae;g__Rikenellaceae_RC9_gut_group;s__unclassified_g__Rikenellaceae_RC9_gut_group
OTU337	0	1	4	6	8	4	4	3	9	4	5	7	3	0	5	2	3	4	3	1	2	3	d__Bacteria;k__norank;p__Firmicutes;c__Clostridia;o__Clostridiales;f__Christensenellaceae;g__Christensenellaceae_R-7_group;s__unclassified_g__Christensenellaceae_R-7_group
OTU338	0	1	13	0	0	3	2	0	2	7	4	5	2	4	3	4	5	5	4	0	2	1	d__Bacteria;k__norank;p__Firmicutes;c__Clostridia;o__Clostridiales;f__Ruminococcaceae;g__unclassified_f__Ruminococcaceae;s__unclassified_f__Ruminococcaceae
OTU339	6	100	36	18	24	42	71	30	129	133	108	51	76	87	108	41	19	79	45	64	65	61	d__Bacteria;k__norank;p__Bacteroidetes;c__Bacteroidia;o__Bacteroidales;f__Prevotellaceae;g__Prevotella_1;s__uncultured_rumen_bacterium_g__Prevotella_1
OTU340	0	4	4	2	0	0	1	0	2	3	4	2	11	1	1	5	1	13	1	3	2	1	d__Bacteria;k__norank;p__Firmicutes;c__Clostridia;o__Clostridiales;f__Clostridiales_vadinBB60_group;g__norank_f__Clostridiales_vadinBB60_group;s__unclassified_g__norank_f__Clostridiales_vadinBB60_group
OTU341	29	30	35	144	66	40	31	110	30	37	24	25	29	34	31	50	85	23	74	55	11	26	d__Bacteria;k__norank;p__Saccharibacteria;c__Unknown_Class_p__Saccharibacteria;o__Unknown_Order_c__Unknown_Class_p__Saccharibacteria;f__Unknown_Family_o__Unknown_Order_c__Unknown_Class_p__Saccharibacteria;g__Candidatus_Saccharimonas;s__uncultured_rumen_bacterium_g__Candidatus_Saccharimonas
OTU342	6	10	47	12	6	15	16	3	32	22	13	18	10	9	16	46	35	32	23	5	17	13	d__Bacteria;k__norank;p__Firmicutes;c__Clostridia;o__Clostridiales;f__Ruminococcaceae;g__unclassified_f__Ruminococcaceae;s__unclassified_f__Ruminococcaceae
OTU343	0	15	5	2	7	0	3	0	3	3	2	2	7	2	0	12	0	5	0	0	8	4	d__Bacteria;k__norank;p__Tenericutes;c__Mollicutes;o__Anaeroplasmatales;f__Anaeroplasmataceae;g__Anaeroplasma;s__uncultured_rumen_bacterium_g__Anaeroplasma
OTU344	2	1	3	2	0	0	0	1	1	4	1	3	2	3	1	1	3	3	0	0	0	0	d__Bacteria;k__norank;p__Firmicutes;c__Clostridia;o__Clostridiales;f__Ruminococcaceae;g__unclassified_f__Ruminococcaceae;s__unclassified_f__Ruminococcaceae
OTU345	0	3	5	3	8	0	8	1	6	0	1	4	0	2	6	4	10	0	1	3	1	2	d__Bacteria;k__norank;p__Firmicutes;c__Clostridia;o__Clostridiales;f__Ruminococcaceae;g__norank_f__Ruminococcaceae;s__uncultured_rumen_bacterium_g__norank_f__Ruminococcaceae
OTU346	0	2	13	0	11	0	1	0	2	3	2	0	10	7	1	7	2	4	4	11	1	9	d__Bacteria;k__norank;p__Firmicutes;c__Clostridia;o__Clostridiales;f__Ruminococcaceae;g__Ruminococcaceae_UCG-010;s__uncultured_bacterium_g__Ruminococcaceae_UCG-010
OTU347	0	9	21	1	13	1	1	0	28	5	10	7	13	8	3	22	2	17	7	1	8	7	d__Bacteria;k__norank;p__Bacteroidetes;c__Bacteroidia;o__Bacteroidales;f__Prevotellaceae;g__Prevotellaceae_UCG-003;s__unclassified_g__Prevotellaceae_UCG-003
OTU348	0	0	8	0	0	5	0	0	0	0	0	0	9	0	0	2	0	0	0	0	0	8	d__Bacteria;k__norank;p__Firmicutes;c__Clostridia;o__Clostridiales;f__Christensenellaceae;g__Christensenellaceae_R-7_group;s__human_gut_metagenome_g__Christensenellaceae_R-7_group
OTU349	0	0	0	0	0	1	1	2	0	1	1	0	0	1	3	1	0	0	0	0	2	0	d__Bacteria;k__norank;p__Bacteroidetes;c__Bacteroidia;o__Bacteroidales;f__p-2534-18B5_gut_group;g__norank_f__p-2534-18B5_gut_group;s__uncultured_bacterium_g__norank_f__p-2534-18B5_gut_group
OTU350	0	1	5	0	8	0	2	0	10	1	2	2	10	0	2	7	5	8	1	1	1	4	d__Bacteria;k__norank;p__Verrucomicrobia;c__WCHB1-41;o__norank_c__WCHB1-41;f__norank_c__WCHB1-41;g__norank_c__WCHB1-41;s__uncultured_rumen_bacterium_g__norank_c__WCHB1-41
OTU351	0	1	1	3	1	1	4	1	0	7	1	2	2	1	0	2	1	9	4	3	1	0	d__Bacteria;k__norank;p__Firmicutes;c__Bacilli;o__Bacillales;f__Paenibacillaceae;g__Paenibacillus;s__Paenibacillus_cookii
OTU352	0	2	1	1	1	1	0	0	2	0	2	0	1	0	0	2	2	2	0	5	3	2	d__Bacteria;k__norank;p__Firmicutes;c__Clostridia;o__Clostridiales;f__Ruminococcaceae;g__norank_f__Ruminococcaceae;s__uncultured_rumen_bacterium_g__norank_f__Ruminococcaceae
OTU353	0	0	3	0	2	0	0	0	7	0	3	0	3	0	0	9	0	4	0	0	1	2	d__Bacteria;k__norank;p__Proteobacteria;c__Deltaproteobacteria;o__Bradymonadales;f__norank_o__Bradymonadales;g__norank_o__Bradymonadales;s__uncultured_rumen_bacterium_g__norank_o__Bradymonadales
OTU354	0	1	0	9	6	2	2	8	0	4	4	2	2	16	6	2	26	0	1	3	3	6	d__Bacteria;k__norank;p__Bacteroidetes;c__Bacteroidia;o__Bacteroidales;f__Prevotellaceae;g__Prevotellaceae_UCG-003;s__uncultured_rumen_bacterium_g__Prevotellaceae_UCG-003
OTU355	0	4	3	1	0	0	5	0	1	1	0	0	2	2	4	2	0	4	0	0	1	1	d__Bacteria;k__norank;p__Firmicutes;c__Clostridia;o__Clostridiales;f__Lachnospiraceae;g__Coprococcus_1;s__unclassified_g__Coprococcus_1
OTU356	0	0	0	0	0	0	0	0	2	0	0	0	92	0	0	25	0	0	0	0	0	0	d__Bacteria;k__norank;p__Bacteroidetes;c__Bacteroidia;o__Bacteroidales;f__Bacteroidales_BS11_gut_group;g__norank_f__Bacteroidales_BS11_gut_group;s__uncultured_rumen_bacterium_g__norank_f__Bacteroidales_BS11_gut_group
OTU357	10	8	6	5	4	12	27	6	10	9	6	11	16	3	29	4	2	15	3	22	22	3	d__Bacteria;k__norank;p__Firmicutes;c__Erysipelotrichia;o__Erysipelotrichales;f__Erysipelotrichaceae;g__Asteroleplasma;s__unclassified_g__Asteroleplasma
OTU358	0	0	0	0	0	0	0	0	3	3	10	0	36	0	0	8	6	0	0	81	0	1	d__Bacteria;k__norank;p__Bacteroidetes;c__Bacteroidia;o__Bacteroidales;f__Bacteroidales_BS11_gut_group;g__norank_f__Bacteroidales_BS11_gut_group;s__uncultured_rumen_bacterium_g__norank_f__Bacteroidales_BS11_gut_group
OTU359	0	0	0	0	0	2	0	0	0	0	0	0	4	2	0	3	0	3	0	0	0	3	d__Bacteria;k__norank;p__Bacteroidetes;c__Bacteroidia;o__Bacteroidales;f__Prevotellaceae;g__Prevotella_1;s__unclassified_g__Prevotella_1
OTU360	449	1567	2074	4591	1456	2309	745	2732	891	1976	905	766	833	885	2077	3348	2013	664	1255	276	547	789	d__Bacteria;k__norank;p__Firmicutes;c__Negativicutes;o__Selenomonadales;f__Acidaminococcaceae;g__Succiniclasticum;s__uncultured_rumen_bacterium_g__Succiniclasticum
OTU361	0	1	4	0	0	0	0	0	1	3	1	1	0	1	0	5	3	4	0	0	5	2	d__Bacteria;k__norank;p__Bacteroidetes;c__Bacteroidia;o__Bacteroidales;f__Porphyromonadaceae;g__norank_f__Porphyromonadaceae;s__uncultured_rumen_bacterium_g__norank_f__Porphyromonadaceae
OTU362	0	0	3	0	0	0	0	0	0	0	0	0	0	0	0	5	0	0	0	0	2	3	d__Bacteria;k__norank;p__Bacteroidetes;c__Bacteroidia;o__Bacteroidales;f__Prevotellaceae;g__Prevotellaceae_UCG-003;s__unclassified_g__Prevotellaceae_UCG-003
OTU363	0	0	4	3	4	2	1	0	2	3	0	0	5	0	0	5	1	2	0	0	0	2	d__Bacteria;k__norank;p__Firmicutes;c__Clostridia;o__Clostridiales;f__Ruminococcaceae;g__[Eubacterium]_coprostanoligenes_group;s__uncultured_rumen_bacterium_g__[Eubacterium]_coprostanoligenes_group
OTU364	0	1	2	2	1	0	2	1	1	1	0	1	2	0	0	3	2	2	0	0	1	0	d__Bacteria;k__norank;p__Firmicutes;c__Clostridia;o__Clostridiales;f__Lachnospiraceae;g__Acetitomaculum;s__unclassified_g__Acetitomaculum
OTU365	5	19	33	16	13	12	4	14	32	31	90	16	52	40	16	20	18	30	20	18	12	25	d__Bacteria;k__norank;p__Bacteroidetes;c__Bacteroidia;o__Bacteroidales;f__Prevotellaceae;g__Prevotellaceae_UCG-001;s__uncultured_rumen_bacterium_g__Prevotellaceae_UCG-001
OTU366	0	3	3	0	0	2	2	0	0	0	0	1	3	0	0	1	2	0	1	0	0	0	d__Bacteria;k__norank;p__Firmicutes;c__Erysipelotrichia;o__Erysipelotrichales;f__Erysipelotrichaceae;g__[Anaerorhabdus]_furcosa_group;s__uncultured_rumen_bacterium_g__[Anaerorhabdus]_furcosa_group
OTU367	0	0	0	0	0	0	1	0	2	1	0	1	2	0	4	1	1	2	0	0	0	0	d__Bacteria;k__norank;p__Tenericutes;c__Mollicutes;o__Mollicutes_RF9;f__norank_o__Mollicutes_RF9;g__norank_o__Mollicutes_RF9;s__unclassified_g__norank_o__Mollicutes_RF9
OTU368	0	0	0	0	0	0	0	0	3	0	1	1	0	0	0	1	0	0	0	3	0	0	d__Bacteria;k__norank;p__Tenericutes;c__Mollicutes;o__Mollicutes_RF9;f__norank_o__Mollicutes_RF9;g__norank_o__Mollicutes_RF9;s__uncultured_bacterium_g__norank_o__Mollicutes_RF9
OTU369	0	1	3	0	6	0	1	2	1	2	1	2	0	1	3	1	4	1	0	0	0	1	d__Bacteria;k__norank;p__Firmicutes;c__Clostridia;o__Clostridiales;f__Lachnospiraceae;g__[Eubacterium]_ruminantium_group;s__unclassified_g__[Eubacterium]_ruminantium_group
OTU370	14	6	14	16	64	13	8	33	4	5	12	15	23	12	13	19	33	9	12	54	4	7	d__Bacteria;k__norank;p__Saccharibacteria;c__Unknown_Class_p__Saccharibacteria;o__Unknown_Order_c__Unknown_Class_p__Saccharibacteria;f__Unknown_Family_o__Unknown_Order_c__Unknown_Class_p__Saccharibacteria;g__Candidatus_Saccharimonas;s__uncultured_bacterium_g__Candidatus_Saccharimonas
OTU371	0	0	0	0	1	2	0	0	1	1	0	1	1	0	1	2	3	1	1	1	1	0	d__Bacteria;k__norank;p__Proteobacteria;c__Deltaproteobacteria;o__Desulfovibrionales;f__Desulfovibrionaceae;g__Bilophila;s__uncultured_rumen_bacterium_g__Bilophila
OTU372	10	58	122	158	135	32	90	64	26	59	195	74	53	32	97	114	60	75	37	51	131	50	d__Bacteria;k__norank;p__Firmicutes;c__Clostridia;o__Clostridiales;f__Christensenellaceae;g__Christensenellaceae_R-7_group;s__unclassified_g__Christensenellaceae_R-7_group
OTU373	1	1	1	20	15	5	20	17	2	4	5	3	7	2	18	5	4	6	4	1	11	1	d__Bacteria;k__norank;p__Firmicutes;c__Clostridia;o__Clostridiales;f__Ruminococcaceae;g__[Eubacterium]_coprostanoligenes_group;s__uncultured_bacterium_g__[Eubacterium]_coprostanoligenes_group
OTU374	0	6	23	1	10	4	3	27	9	5	3	30	3	33	8	77	1	14	11	3	3	9	d__Bacteria;k__norank;p__Bacteroidetes;c__Bacteroidia;o__Bacteroidales;f__Bacteroidales_S24-7_group;g__norank_f__Bacteroidales_S24-7_group;s__uncultured_rumen_bacterium_g__norank_f__Bacteroidales_S24-7_group
OTU375	0	6	12	0	10	0	0	0	3	0	6	0	4	0	0	7	0	1	0	0	3	13	d__Bacteria;k__norank;p__Bacteroidetes;c__Bacteroidia;o__Bacteroidales;f__Prevotellaceae;g__Prevotellaceae_UCG-003;s__uncultured_rumen_bacterium_g__Prevotellaceae_UCG-003
OTU376	2	0	2	0	0	2	0	2	0	3	0	2	0	2	0	1	0	1	7	1	0	1	d__Bacteria;k__norank;p__Spirochaetae;c__Spirochaetes;o__Spirochaetales;f__Spirochaetaceae;g__Treponema_2;s__unclassified_g__Treponema_2
OTU377	0	0	0	0	0	0	0	0	0	0	0	0	6	0	0	2	0	2	0	0	0	1	d__Bacteria;k__norank;p__Bacteroidetes;c__Bacteroidia;o__Bacteroidales;f__Prevotellaceae;g__Prevotellaceae_UCG-003;s__uncultured_rumen_bacterium_g__Prevotellaceae_UCG-003
OTU378	2	4	9	3	2	3	3	7	4	6	1	3	2	1	6	10	5	5	13	5	4	0	d__Bacteria;k__norank;p__Firmicutes;c__Clostridia;o__Clostridiales;f__Family_XIII;g__[Eubacterium]_nodatum_group;s__bacterium_XBB3003
OTU379	3	13	15	8	10	5	5	12	14	16	6	14	15	9	21	16	18	28	14	6	5	4	d__Bacteria;k__norank;p__Firmicutes;c__Clostridia;o__Clostridiales;f__Family_XIII;g__Family_XIII_AD3011_group;s__unclassified_g__Family_XIII_AD3011_group
OTU380	0	0	4	0	2	1	0	0	26	0	28	0	30	0	2	18	0	32	0	1	10	8	d__Bacteria;k__norank;p__Bacteroidetes;c__Bacteroidia;o__Bacteroidales;f__Bacteroidales_BS11_gut_group;g__norank_f__Bacteroidales_BS11_gut_group;s__uncultured_bacterium_g__norank_f__Bacteroidales_BS11_gut_group
OTU381	0	1	0	0	0	0	0	0	1	6	2	1	2	0	0	1	7	0	7	3	1	0	d__Bacteria;k__norank;p__Firmicutes;c__Clostridia;o__Clostridiales;f__Christensenellaceae;g__Christensenellaceae_R-7_group;s__unclassified_g__Christensenellaceae_R-7_group
OTU382	0	8	27	10	1	14	7	0	4	37	11	21	14	5	5	31	35	27	63	19	4	26	d__Bacteria;k__norank;p__Firmicutes;c__Clostridia;o__Clostridiales;f__Ruminococcaceae;g__Ruminococcaceae_UCG-002;s__unclassified_g__Ruminococcaceae_UCG-002
OTU383	0	0	1	0	1	1	2	0	1	0	0	0	0	0	0	1	0	0	0	0	1	2	d__Bacteria;k__norank;p__unclassified_k__norank;c__unclassified_k__norank;o__unclassified_k__norank;f__unclassified_k__norank;g__unclassified_k__norank;s__unclassified_k__norank
OTU384	3	1	0	0	0	0	0	0	0	0	0	0	0	0	2	0	1	1	0	4	0	1	d__Bacteria;k__norank;p__Tenericutes;c__Mollicutes;o__Mollicutes_RF9;f__norank_o__Mollicutes_RF9;g__norank_o__Mollicutes_RF9;s__uncultured_bacterium_g__norank_o__Mollicutes_RF9
OTU385	0	0	2	0	0	0	0	0	0	0	1	0	0	0	0	0	0	0	0	0	0	1	d__Bacteria;k__norank;p__Verrucomicrobia;c__WCHB1-41;o__norank_c__WCHB1-41;f__norank_c__WCHB1-41;g__norank_c__WCHB1-41;s__uncultured_rumen_bacterium_g__norank_c__WCHB1-41
OTU386	0	0	1	0	0	0	0	0	2	0	1	0	0	0	0	0	0	2	0	0	0	1	d__Bacteria;k__norank;p__Spirochaetae;c__Spirochaetes;o__Spirochaetales;f__Spirochaetaceae;g__Treponema_2;s__uncultured_Treponema_sp._g__Treponema_2
OTU387	0	0	0	0	0	0	0	0	0	0	0	0	10	0	0	2	0	0	0	0	0	5	d__Bacteria;k__norank;p__Bacteroidetes;c__Bacteroidia;o__Bacteroidales;f__Rikenellaceae;g__unclassified_f__Rikenellaceae;s__unclassified_f__Rikenellaceae
OTU388	0	3	5	6	5	1	2	3	6	9	10	5	1	8	14	2	2	5	7	1	10	3	d__Bacteria;k__norank;p__Firmicutes;c__Clostridia;o__Clostridiales;f__Lachnospiraceae;g__Marvinbryantia;s__uncultured_bacterium_g__Marvinbryantia
OTU389	0	2	5	0	2	0	0	0	3	0	3	0	2	0	0	15	0	3	0	0	3	12	d__Bacteria;k__norank;p__Bacteroidetes;c__Bacteroidia;o__Bacteroidales;f__Prevotellaceae;g__Prevotella_1;s__unclassified_g__Prevotella_1
OTU390	0	0	0	0	0	0	0	0	0	0	0	0	0	0	0	0	0	0	0	0	0	34	d__Bacteria;k__norank;p__Bacteroidetes;c__Bacteroidia;o__Bacteroidales;f__Bacteroidaceae;g__Bacteroides;s__Bacteroides_pyogenes
OTU391	2	3	18	8	14	11	11	7	7	10	30	17	7	5	14	12	7	17	15	9	6	8	d__Bacteria;k__norank;p__Firmicutes;c__Clostridia;o__Clostridiales;f__Christensenellaceae;g__Christensenellaceae_R-7_group;s__unclassified_g__Christensenellaceae_R-7_group
OTU392	0	0	0	0	0	0	0	0	0	0	0	0	0	0	0	0	0	0	0	0	0	17	d__Bacteria;k__norank;p__Bacteroidetes;c__Bacteroidia;o__Bacteroidales;f__Porphyromonadaceae;g__Porphyromonas;s__Porphyromonas_asaccharolytica
OTU393	0	5	15	0	0	2	0	0	3	5	3	3	1	1	0	12	7	14	0	0	4	7	d__Bacteria;k__norank;p__Firmicutes;c__Clostridia;o__Clostridiales;f__Ruminococcaceae;g__[Eubacterium]_coprostanoligenes_group;s__unclassified_g__[Eubacterium]_coprostanoligenes_group
OTU394	0	9	1	0	8	0	0	0	0	14	3	3	4	0	0	3	0	9	0	0	0	10	d__Bacteria;k__norank;p__Firmicutes;c__Clostridia;o__Clostridiales;f__Ruminococcaceae;g__Ruminococcaceae_UCG-014;s__unclassified_g__Ruminococcaceae_UCG-014
OTU395	0	0	4	0	4	0	0	0	3	0	0	0	0	0	0	6	0	3	0	0	1	7	d__Bacteria;k__norank;p__Bacteroidetes;c__Bacteroidia;o__Bacteroidales;f__Prevotellaceae;g__unclassified_f__Prevotellaceae;s__unclassified_f__Prevotellaceae
OTU396	1	4	2	2	1	3	4	0	1	2	7	3	2	1	8	5	1	2	4	1	2	2	d__Bacteria;k__norank;p__Firmicutes;c__Clostridia;o__Clostridiales;f__Lachnospiraceae;g__Lachnospiraceae_NK3A20_group;s__Lachnospiraceae_bacterium_NK4A144
OTU397	0	0	4	1	0	0	3	2	4	1	3	1	2	1	2	0	3	0	2	5	12	5	d__Bacteria;k__norank;p__Firmicutes;c__Erysipelotrichia;o__Erysipelotrichales;f__Erysipelotrichaceae;g__Erysipelotrichaceae_UCG-004;s__unclassified_g__Erysipelotrichaceae_UCG-004
OTU398	0	0	0	0	0	0	0	0	0	0	0	0	0	0	0	0	0	0	0	0	0	5	d__Bacteria;k__norank;p__Bacteroidetes;c__Bacteroidia;o__Bacteroidales;f__Porphyromonadaceae;g__Porphyromonas;s__Porphyromonas_macacae_DSM_20710__JCM_13914
OTU399	0	0	1	0	4	1	0	0	0	3	0	2	6	2	0	1	1	0	1	0	1	3	d__Bacteria;k__norank;p__Spirochaetae;c__Spirochaetes;o__Spirochaetales;f__Spirochaetaceae;g__Treponema_2;s__uncultured_rumen_bacterium_g__Treponema_2
OTU400	0	2	7	5	8	1	0	0	1	11	10	2	21	7	1	2	3	6	5	0	2	10	d__Bacteria;k__norank;p__Firmicutes;c__Clostridia;o__Clostridiales;f__Ruminococcaceae;g__Saccharofermentans;s__uncultured_bacterium_g__Saccharofermentans
OTU401	0	0	0	0	0	0	0	0	0	0	0	0	0	0	0	0	0	0	0	0	0	3	d__Bacteria;k__norank;p__Firmicutes;c__Clostridia;o__Clostridiales;f__Peptostreptococcaceae;g__Filifactor;s__uncultured_bacterium_g__Filifactor
OTU402	0	2	2	1	2	6	0	0	1	1	5	1	2	1	0	1	1	0	4	1	7	1	d__Bacteria;k__norank;p__Bacteroidetes;c__Bacteroidia;o__Bacteroidales;f__Bacteroidales_RF16_group;g__norank_f__Bacteroidales_RF16_group;s__uncultured_rumen_bacterium_g__norank_f__Bacteroidales_RF16_group
OTU403	0	0	8	0	1	0	0	1	3	0	7	0	13	0	0	2	0	0	0	0	14	30	d__Bacteria;k__norank;p__Bacteroidetes;c__Bacteroidia;o__Bacteroidales;f__Prevotellaceae;g__Prevotellaceae_UCG-001;s__uncultured_rumen_bacterium_g__Prevotellaceae_UCG-001
OTU404	0	0	7	1	32	0	3	0	10	17	13	10	25	4	7	9	75	10	7	10	1	4	d__Bacteria;k__norank;p__Bacteroidetes;c__Bacteroidia;o__Bacteroidales;f__Bacteroidales_BS11_gut_group;g__norank_f__Bacteroidales_BS11_gut_group;s__uncultured_rumen_bacterium_g__norank_f__Bacteroidales_BS11_gut_group
OTU405	1	4	0	3	8	1	1	0	0	4	0	3	1	5	0	0	3	2	0	6	0	3	d__Bacteria;k__norank;p__Tenericutes;c__Mollicutes;o__Mollicutes_RF9;f__norank_o__Mollicutes_RF9;g__norank_o__Mollicutes_RF9;s__unclassified_g__norank_o__Mollicutes_RF9
OTU406	1	8	7	1	12	1	4	1	4	5	7	7	5	1	5	3	3	4	8	0	4	12	d__Bacteria;k__norank;p__Bacteroidetes;c__Bacteroidia;o__Bacteroidales;f__Prevotellaceae;g__Paraprevotella;s__uncultured_rumen_bacterium_g__Paraprevotella
OTU407	0	6	10	5	4	0	2	1	2	5	0	2	0	9	1	2	0	2	4	0	1	6	d__Bacteria;k__norank;p__Firmicutes;c__Clostridia;o__Clostridiales;f__Ruminococcaceae;g__Ruminococcus_2;s__unclassified_g__Ruminococcus_2
OTU408	0	1	0	0	0	2	0	4	0	3	1	3	1	0	1	0	5	3	5	0	0	1	d__Bacteria;k__norank;p__Cyanobacteria;c__Cyanobacteria;o__Gastranaerophilales;f__norank_o__Gastranaerophilales;g__norank_o__Gastranaerophilales;s__uncultured_rumen_bacterium_g__norank_o__Gastranaerophilales
OTU409	0	0	5	0	1	0	0	0	2	1	2	3	3	1	0	3	0	9	0	0	1	6	d__Bacteria;k__norank;p__Firmicutes;c__Clostridia;o__Clostridiales;f__Ruminococcaceae;g__Ruminococcaceae_UCG-010;s__uncultured_bacterium_g__Ruminococcaceae_UCG-010
OTU410	0	3	2	74	8	2	0	0	0	6	4	0	3	2	0	15	2	0	2	0	6	5	d__Bacteria;k__norank;p__Firmicutes;c__Clostridia;o__Clostridiales;f__Ruminococcaceae;g__Ruminococcaceae_UCG-014;s__unclassified_g__Ruminococcaceae_UCG-014
OTU411	0	2	1	0	6	0	1	0	0	0	0	0	2	0	0	2	0	2	0	0	0	3	d__Bacteria;k__norank;p__Tenericutes;c__Mollicutes;o__NED5E9;f__norank_o__NED5E9;g__norank_o__NED5E9;s__unclassified_g__norank_o__NED5E9
OTU412	0	0	0	0	0	0	0	0	4	0	0	0	1	2	0	0	0	0	0	0	0	1	d__Bacteria;k__norank;p__Spirochaetae;c__Spirochaetes;o__Spirochaetales;f__Spirochaetaceae;g__Sphaerochaeta;s__uncultured_rumen_bacterium_g__Sphaerochaeta
OTU413	0	4	24	5	0	0	0	0	17	0	0	0	1	0	0	8	0	1	0	0	11	11	d__Bacteria;k__norank;p__Tenericutes;c__Mollicutes;o__Mycoplasmatales;f__Mycoplasmataceae;g__norank_f__Mycoplasmataceae;s__uncultured_bacterium_g__norank_f__Mycoplasmataceae
OTU414	0	4	5	2	1	2	0	1	2	0	1	0	0	1	2	2	2	4	2	2	0	4	d__Bacteria;k__norank;p__Firmicutes;c__Clostridia;o__Clostridiales;f__Family_XIII;g__Anaerovorax;s__uncultured_rumen_bacterium_g__Anaerovorax
OTU415	0	0	0	0	0	0	0	0	0	0	1	1	33	0	0	1	0	3	0	0	0	5	d__Bacteria;k__norank;p__Bacteroidetes;c__Bacteroidia;o__Bacteroidales;f__Rikenellaceae;g__Rikenellaceae_RC9_gut_group;s__unclassified_g__Rikenellaceae_RC9_gut_group
OTU416	0	0	0	0	0	0	1	0	0	0	0	0	0	0	1	0	0	0	0	2	0	1	d__Bacteria;k__norank;p__Firmicutes;c__Erysipelotrichia;o__Erysipelotrichales;f__Erysipelotrichaceae;g__Erysipelotrichaceae_UCG-004;s__unclassified_g__Erysipelotrichaceae_UCG-004
OTU417	0	0	0	0	0	0	0	0	0	0	0	0	0	0	0	1	0	0	0	0	0	4	d__Bacteria;k__norank;p__Bacteroidetes;c__Bacteroidia;o__Bacteroidales;f__Porphyromonadaceae;g__Porphyromonas;s__Porphyromonas_sp._UQD_309
OTU418	2	2	4	1	0	2	2	0	0	7	2	3	1	17	5	3	4	0	7	0	0	3	d__Bacteria;k__norank;p__Spirochaetae;c__Spirochaetes;o__Spirochaetales;f__Spirochaetaceae;g__Treponema_2;s__unclassified_g__Treponema_2
OTU419	1	14	49	17	3	8	7	24	51	16	12	10	14	34	35	24	45	16	22	13	9	7	d__Bacteria;k__norank;p__Firmicutes;c__Clostridia;o__Clostridiales;f__Ruminococcaceae;g__Ruminococcaceae_UCG-005;s__unclassified_g__Ruminococcaceae_UCG-005
OTU420	1	9	15	0	10	2	7	0	0	3	0	3	6	3	5	19	8	0	5	5	6	2	d__Bacteria;k__norank;p__Bacteroidetes;c__Bacteroidia;o__Bacteroidales;f__Rikenellaceae;g__Rikenellaceae_RC9_gut_group;s__unclassified_g__Rikenellaceae_RC9_gut_group
OTU421	1	0	0	0	0	0	0	0	0	0	0	0	0	0	0	0	0	1	1	0	0	15	d__Bacteria;k__norank;p__Firmicutes;c__Clostridia;o__Clostridiales;f__Peptostreptococcaceae;g__Peptostreptococcus;s__unclassified_g__Peptostreptococcus
OTU422	0	0	0	0	0	0	3	0	0	3	1	0	4	0	0	0	0	0	1	2	0	1	d__Bacteria;k__norank;p__Firmicutes;c__Bacilli;o__Bacillales;f__Paenibacillaceae;g__Thermobacillus;s__Thermobacillus_composti_KWC4
OTU423	0	6	1	0	0	1	0	0	0	0	5	0	0	0	0	0	0	1	0	0	0	2	d__Bacteria;k__norank;p__Firmicutes;c__Clostridia;o__Clostridiales;f__Ruminococcaceae;g__Ruminococcaceae_UCG-014;s__unclassified_g__Ruminococcaceae_UCG-014
OTU424	0	0	0	0	0	0	0	4	4	2	4	1	0	3	1	1	0	2	6	2	3	3	d__Bacteria;k__norank;p__Bacteroidetes;c__Bacteroidia;o__Bacteroidales;f__Prevotellaceae;g__Prevotella_1;s__uncultured_rumen_bacterium_g__Prevotella_1
OTU425	0	5	1	0	1	5	0	1	0	2	0	1	0	0	0	1	1	0	0	6	1	1	d__Bacteria;k__norank;p__Tenericutes;c__Mollicutes;o__Mollicutes_RF9;f__norank_o__Mollicutes_RF9;g__norank_o__Mollicutes_RF9;s__uncultured_rumen_bacterium_g__norank_o__Mollicutes_RF9
OTU426	3	0	4	2	0	3	4	1	0	1	2	0	3	0	1	1	1	3	1	6	7	0	d__Bacteria;k__norank;p__Tenericutes;c__Mollicutes;o__Mollicutes_RF9;f__norank_o__Mollicutes_RF9;g__norank_o__Mollicutes_RF9;s__uncultured_bacterium_g__norank_o__Mollicutes_RF9
OTU427	1	7	2	0	0	0	0	0	0	0	0	1	3	0	1	3	0	1	1	2	2	4	d__Bacteria;k__norank;p__Firmicutes;c__Clostridia;o__Clostridiales;f__Ruminococcaceae;g__Ruminococcaceae_UCG-014;s__unclassified_g__Ruminococcaceae_UCG-014
OTU428	0	4	3	1	0	0	1	0	2	1	5	3	4	6	2	3	1	5	13	14	5	5	d__Bacteria;k__norank;p__Proteobacteria;c__Alphaproteobacteria;o__Rickettsiales;f__Mitochondria;g__norank_f__Mitochondria;s__uncultured_rumen_bacterium_g__norank_f__Mitochondria
OTU429	2	15	11	8	26	10	10	13	8	11	5	12	24	10	26	13	6	12	8	26	17	3	d__Bacteria;k__norank;p__Firmicutes;c__Erysipelotrichia;o__Erysipelotrichales;f__Erysipelotrichaceae;g__Erysipelotrichaceae_UCG-004;s__uncultured_rumen_bacterium_g__Erysipelotrichaceae_UCG-004
OTU430	10	50	25	28	15	50	40	7	5	25	16	35	10	21	3	4	24	9	48	30	7	13	d__Bacteria;k__norank;p__Firmicutes;c__Clostridia;o__Clostridiales;f__Ruminococcaceae;g__Ruminococcaceae_UCG-014;s__uncultured_bacterium_g__Ruminococcaceae_UCG-014
OTU431	1	3	10	6	2	3	24	12	11	13	2	25	0	14	23	9	504	18	18	14	3	7	d__Bacteria;k__norank;p__Firmicutes;c__Clostridia;o__Clostridiales;f__Ruminococcaceae;g__Ruminococcus_2;s__uncultured_rumen_bacterium_g__Ruminococcus_2
OTU432	0	4	0	0	1	5	1	0	1	2	1	1	0	3	1	1	2	1	3	8	0	1	d__Bacteria;k__norank;p__Tenericutes;c__Mollicutes;o__Mollicutes_RF9;f__norank_o__Mollicutes_RF9;g__norank_o__Mollicutes_RF9;s__unclassified_g__norank_o__Mollicutes_RF9
OTU433	1	6	12	11	6	3	3	4	6	4	28	2	12	3	10	1	5	8	4	20	7	2	d__Bacteria;k__norank;p__Verrucomicrobia;c__WCHB1-41;o__norank_c__WCHB1-41;f__norank_c__WCHB1-41;g__norank_c__WCHB1-41;s__uncultured_rumen_bacterium_g__norank_c__WCHB1-41
OTU434	1	20	7	2	12	7	1	3	1	7	6	6	0	12	3	8	10	5	18	16	25	2	d__Bacteria;k__norank;p__Tenericutes;c__Mollicutes;o__Mollicutes_RF9;f__norank_o__Mollicutes_RF9;g__norank_o__Mollicutes_RF9;s__uncultured_bacterium_g__norank_o__Mollicutes_RF9
OTU435	2	19	10	3	13	9	16	6	3	13	6	21	9	2	21	9	52	26	26	18	9	10	d__Bacteria;k__norank;p__Firmicutes;c__Clostridia;o__Clostridiales;f__Ruminococcaceae;g__Ruminococcaceae_UCG-014;s__unclassified_g__Ruminococcaceae_UCG-014
OTU436	1	1	2	7	0	1	0	2	0	1	3	2	0	0	0	2	1	3	6	6	4	3	d__Bacteria;k__norank;p__Firmicutes;c__Clostridia;o__Clostridiales;f__Ruminococcaceae;g__Ruminococcaceae_UCG-014;s__unclassified_g__Ruminococcaceae_UCG-014
OTU437	0	11	3	2	4	0	1	1	1	3	0	0	7	2	1	2	2	2	0	7	5	4	d__Bacteria;k__norank;p__Tenericutes;c__Mollicutes;o__Anaeroplasmatales;f__Anaeroplasmataceae;g__Anaeroplasma;s__unclassified_g__Anaeroplasma
OTU438	28	327	203	868	132	72	25	152	9	281	84	170	125	1	13	178	198	28	218	84	62	147	d__Bacteria;k__norank;p__SR1__Absconditabacteria_;c__norank_p__SR1__Absconditabacteria_;o__norank_p__SR1__Absconditabacteria_;f__norank_p__SR1__Absconditabacteria_;g__norank_p__SR1__Absconditabacteria_;s__uncultured_rumen_bacterium_g__norank_p__SR1__Absconditabacteria_
OTU439	0	10	0	12	0	10	0	0	0	2	14	4	0	0	1	1	3	2	0	7	5	1	d__Bacteria;k__norank;p__Firmicutes;c__Clostridia;o__Clostridiales;f__Lachnospiraceae;g__unclassified_f__Lachnospiraceae;s__unclassified_f__Lachnospiraceae
OTU440	0	0	0	1	0	1	1	1	0	2	0	0	1	0	0	0	1	0	1	4	0	0	d__Bacteria;k__norank;p__Bacteroidetes;c__Bacteroidia;o__Bacteroidales;f__Prevotellaceae;g__unclassified_f__Prevotellaceae;s__unclassified_f__Prevotellaceae
OTU441	0	1	0	0	0	1	0	0	0	0	2	5	0	1	0	0	0	0	2	4	1	0	d__Bacteria;k__norank;p__Tenericutes;c__Mollicutes;o__Mollicutes_RF9;f__norank_o__Mollicutes_RF9;g__norank_o__Mollicutes_RF9;s__unclassified_g__norank_o__Mollicutes_RF9
OTU442	2	1	1	3	2	0	3	9	0	3	1	0	0	0	0	2	1	1	1	5	3	1	d__Bacteria;k__norank;p__Bacteroidetes;c__Bacteroidia;o__Bacteroidales;f__Rikenellaceae;g__Rikenellaceae_RC9_gut_group;s__uncultured_rumen_bacterium_g__Rikenellaceae_RC9_gut_group
OTU443	5	8	1	2	0	1	2	4	0	0	0	3	6	0	0	0	3	2	1	8	1	0	d__Bacteria;k__norank;p__Proteobacteria;c__Epsilonproteobacteria;o__Campylobacterales;f__Campylobacteraceae;g__Campylobacter;s__uncultured_rumen_bacterium_g__Campylobacter
OTU444	1	6	3	0	4	4	3	4	2	5	7	3	3	6	5	2	6	4	5	7	1	5	d__Bacteria;k__norank;p__unclassified_k__norank;c__unclassified_k__norank;o__unclassified_k__norank;f__unclassified_k__norank;g__unclassified_k__norank;s__unclassified_k__norank
OTU445	1	38	4	4	2	8	26	3	30	43	56	16	14	9	19	11	6	25	14	31	16	27	d__Bacteria;k__norank;p__Bacteroidetes;c__Bacteroidia;o__Bacteroidales;f__Prevotellaceae;g__Prevotella_1;s__uncultured_rumen_bacterium_g__Prevotella_1
OTU446	0	0	0	1	1	0	0	0	0	1	0	0	0	0	0	1	5	0	0	4	1	2	d__Bacteria;k__norank;p__Proteobacteria;c__Alphaproteobacteria;o__Rickettsiales;f__Mitochondria;g__norank_f__Mitochondria;s__uncultured_rumen_bacterium_g__norank_f__Mitochondria
OTU447	0	4	1	8	6	10	3	14	0	7	2	7	3	1	2	1	3	1	12	20	0	4	d__Bacteria;k__norank;p__Saccharibacteria;c__Unknown_Class_p__Saccharibacteria;o__Unknown_Order_c__Unknown_Class_p__Saccharibacteria;f__Unknown_Family_o__Unknown_Order_c__Unknown_Class_p__Saccharibacteria;g__Candidatus_Saccharimonas;s__uncultured_rumen_bacterium_g__Candidatus_Saccharimonas
OTU448	1	3	0	0	2	1	0	0	0	2	2	1	0	3	0	0	3	0	0	3	2	1	d__Bacteria;k__norank;p__Firmicutes;c__Clostridia;o__Clostridiales;f__Lachnospiraceae;g__Coprococcus_1;s__uncultured_bacterium_g__Coprococcus_1
OTU449	2	0	0	0	0	0	0	0	0	0	1	0	1	0	0	0	0	0	2	2	1	0	d__Bacteria;k__norank;p__Firmicutes;c__Clostridia;o__Clostridiales;f__Lachnospiraceae;g__Butyrivibrio_2;s__unclassified_g__Butyrivibrio_2
OTU450	0	6	1	9	0	1	1	0	1	3	2	2	2	1	0	3	1	9	2	9	2	2	d__Bacteria;k__norank;p__Firmicutes;c__Clostridia;o__Clostridiales;f__Ruminococcaceae;g__Ruminococcaceae_UCG-010;s__unclassified_g__Ruminococcaceae_UCG-010
OTU451	2	2	1	4	3	2	2	6	1	0	2	1	1	0	2	0	5	2	3	5	2	1	d__Bacteria;k__norank;p__Firmicutes;c__Clostridia;o__Clostridiales;f__Lachnospiraceae;g__Butyrivibrio_2;s__uncultured_rumen_bacterium_g__Butyrivibrio_2
OTU452	1	2	3	3	0	9	7	6	0	3	1	2	0	3	3	1	1	5	2	3	0	0	d__Bacteria;k__norank;p__Firmicutes;c__Clostridia;o__Clostridiales;f__Lachnospiraceae;g__Shuttleworthia;s__unclassified_g__Shuttleworthia
OTU453	13	19	24	9	7	9	16	6	7	24	21	21	10	38	4	12	14	13	18	55	19	20	d__Bacteria;k__norank;p__Tenericutes;c__Mollicutes;o__Anaeroplasmatales;f__Anaeroplasmataceae;g__Anaeroplasma;s__uncultured_rumen_bacterium_g__Anaeroplasma
OTU454	52	43	34	57	30	36	81	49	6	64	26	85	11	21	30	56	73	61	88	175	35	30	d__Bacteria;k__norank;p__Firmicutes;c__Clostridia;o__Clostridiales;f__Ruminococcaceae;g__Ruminococcaceae_UCG-014;s__unclassified_g__Ruminococcaceae_UCG-014
OTU455	0	1	0	0	0	0	3	0	0	3	0	0	0	2	0	1	0	0	0	1	0	0	d__Bacteria;k__norank;p__Firmicutes;c__Clostridia;o__Clostridiales;f__Ruminococcaceae;g__Ruminococcaceae_UCG-010;s__unclassified_g__Ruminococcaceae_UCG-010
OTU456	1	23	5	1	5	2	0	0	0	13	8	14	0	0	0	19	1	0	29	8	6	15	d__Bacteria;k__norank;p__Firmicutes;c__Clostridia;o__Clostridiales;f__Lachnospiraceae;g__[Eubacterium]_ventriosum_group;s__unclassified_g__[Eubacterium]_ventriosum_group
OTU457	0	1	3	1	1	4	7	6	4	6	1	6	0	3	16	0	7	4	4	1	0	0	d__Bacteria;k__norank;p__Firmicutes;c__Clostridia;o__Clostridiales;f__Defluviitaleaceae;g__Defluviitaleaceae_UCG-011;s__uncultured_rumen_bacterium_g__Defluviitaleaceae_UCG-011
OTU458	0	2	2	1	3	6	0	1	0	0	1	1	0	0	1	2	3	1	6	14	2	1	d__Bacteria;k__norank;p__Tenericutes;c__Mollicutes;o__Mollicutes_RF9;f__norank_o__Mollicutes_RF9;g__norank_o__Mollicutes_RF9;s__uncultured_rumen_bacterium_g__norank_o__Mollicutes_RF9
OTU459	8	80	471	125	154	237	238	298	171	404	223	456	73	241	312	220	522	242	470	40	110	162	d__Bacteria;k__norank;p__Firmicutes;c__Clostridia;o__Clostridiales;f__Ruminococcaceae;g__Ruminococcus_2;s__unclassified_g__Ruminococcus_2
OTU460	14	11	4	4	9	27	4	22	0	19	2	42	0	30	3	4	6	8	51	147	4	10	d__Bacteria;k__norank;p__Firmicutes;c__Clostridia;o__Clostridiales;f__Ruminococcaceae;g__Ruminococcaceae_UCG-014;s__unclassified_g__Ruminococcaceae_UCG-014
OTU461	0	0	0	0	2	0	0	0	1	1	3	0	0	0	2	2	1	0	2	2	1	1	d__Bacteria;k__norank;p__Firmicutes;c__Clostridia;o__Clostridiales;f__Ruminococcaceae;g__norank_f__Ruminococcaceae;s__unclassified_g__norank_f__Ruminococcaceae
OTU462	0	0	1	0	5	0	7	8	0	11	1	4	1	1	5	0	5	0	0	3	0	0	d__Bacteria;k__norank;p__Firmicutes;c__Clostridia;o__Clostridiales;f__Lachnospiraceae;g__unclassified_f__Lachnospiraceae;s__unclassified_f__Lachnospiraceae
OTU463	6	7	7	6	6	5	7	7	4	13	6	11	3	10	3	6	6	15	18	10	4	6	d__Bacteria;k__norank;p__Firmicutes;c__Clostridia;o__Clostridiales;f__Lachnospiraceae;g__unclassified_f__Lachnospiraceae;s__unclassified_f__Lachnospiraceae
OTU464	0	1	0	1	0	0	0	1	0	0	0	1	0	0	0	0	0	0	6	11	0	0	d__Bacteria;k__norank;p__Firmicutes;c__Clostridia;o__Clostridiales;f__Ruminococcaceae;g__Ruminococcaceae_UCG-013;s__uncultured_organism_g__Ruminococcaceae_UCG-013
OTU465	0	2	2	4	2	2	4	2	2	0	5	4	1	2	8	3	0	0	1	14	3	4	d__Bacteria;k__norank;p__Firmicutes;c__Erysipelotrichia;o__Erysipelotrichales;f__Erysipelotrichaceae;g__Erysipelotrichaceae_UCG-004;s__unclassified_g__Erysipelotrichaceae_UCG-004
OTU466	7	3	5	0	1	3	2	2	0	0	0	5	3	1	0	0	13	13	4	2	0	4	d__Bacteria;k__norank;p__Firmicutes;c__Clostridia;o__Clostridiales;f__Ruminococcaceae;g__Ruminococcaceae_UCG-014;s__unclassified_g__Ruminococcaceae_UCG-014
OTU467	0	0	0	3	0	1	0	0	1	2	2	3	2	1	1	1	3	2	2	5	1	0	d__Bacteria;k__norank;p__Firmicutes;c__Clostridia;o__Clostridiales;f__Peptococcaceae;g__norank_f__Peptococcaceae;s__uncultured_rumen_bacterium_g__norank_f__Peptococcaceae
OTU468	52	23	232	57	73	44	1939	246	138	194	149	266	56	251	161	84	246	103	191	164	48	76	d__Bacteria;k__norank;p__Firmicutes;c__Clostridia;o__Clostridiales;f__Ruminococcaceae;g__Ruminococcus_2;s__unclassified_g__Ruminococcus_2
OTU469	0	1	1	0	0	0	1	2	0	0	0	0	0	0	0	0	0	0	1	6	0	0	d__Bacteria;k__norank;p__Tenericutes;c__Mollicutes;o__Mollicutes_RF9;f__norank_o__Mollicutes_RF9;g__norank_o__Mollicutes_RF9;s__uncultured_bacterium_g__norank_o__Mollicutes_RF9
OTU470	0	1	0	0	1	0	0	0	1	1	0	0	0	0	1	0	0	0	0	1	0	1	d__Bacteria;k__norank;p__Proteobacteria;c__Alphaproteobacteria;o__Sphingomonadales;f__Sphingomonadaceae;g__Sphingobium;s__Sphingobium_xenophagum
OTU471	0	0	1	2	2	0	1	3	0	2	0	2	0	0	0	2	1	1	1	7	3	1	d__Bacteria;k__norank;p__Tenericutes;c__Mollicutes;o__Mollicutes_RF9;f__norank_o__Mollicutes_RF9;g__norank_o__Mollicutes_RF9;s__unclassified_g__norank_o__Mollicutes_RF9
OTU472	0	0	2	0	1	0	0	0	2	4	2	1	0	1	0	1	2	1	0	4	0	1	d__Bacteria;k__norank;p__Tenericutes;c__Mollicutes;o__Mollicutes_RF9;f__norank_o__Mollicutes_RF9;g__norank_o__Mollicutes_RF9;s__uncultured_bacterium_g__norank_o__Mollicutes_RF9
OTU473	0	44	12	1	14	9	9	6	68	23	54	15	32	20	5	21	6	32	10	22	45	30	d__Bacteria;k__norank;p__Bacteroidetes;c__Bacteroidia;o__Bacteroidales;f__Prevotellaceae;g__Prevotella_1;s__unclassified_g__Prevotella_1
OTU474	0	1	2	0	0	1	3	3	0	0	0	2	1	2	0	4	4	0	3	29	3	2	d__Bacteria;k__norank;p__Tenericutes;c__Mollicutes;o__Mollicutes_RF9;f__norank_o__Mollicutes_RF9;g__norank_o__Mollicutes_RF9;s__unclassified_g__norank_o__Mollicutes_RF9
OTU475	5	1	1	3	4	1	5	0	2	5	4	6	0	5	2	2	6	1	4	12	3	2	d__Bacteria;k__norank;p__Firmicutes;c__Erysipelotrichia;o__Erysipelotrichales;f__Erysipelotrichaceae;g__Erysipelotrichaceae_UCG-004;s__unidentified_rumen_bacterium_RFN74
OTU476	0	8	9	0	1	5	5	3	11	12	24	6	26	13	8	16	7	12	2	29	41	26	d__Bacteria;k__norank;p__Bacteroidetes;c__Bacteroidia;o__Bacteroidales;f__Prevotellaceae;g__Prevotella_1;s__unclassified_g__Prevotella_1
OTU477	11	14	15	24	61	12	11	14	15	17	7	13	15	16	64	12	22	8	20	83	35	8	d__Bacteria;k__norank;p__Firmicutes;c__Erysipelotrichia;o__Erysipelotrichales;f__Erysipelotrichaceae;g__Erysipelotrichaceae_UCG-004;s__uncultured_rumen_bacterium_g__Erysipelotrichaceae_UCG-004
OTU478	2	8	4	2	2	13	14	8	1	4	4	4	2	0	3	6	7	6	4	21	6	3	d__Bacteria;k__norank;p__Tenericutes;c__Mollicutes;o__Mollicutes_RF9;f__norank_o__Mollicutes_RF9;g__norank_o__Mollicutes_RF9;s__unclassified_g__norank_o__Mollicutes_RF9
OTU479	0	0	0	2	0	1	0	0	0	0	0	2	2	0	0	0	0	0	0	1	0	0	d__Bacteria;k__norank;p__Proteobacteria;c__Alphaproteobacteria;o__Rhodospirillales;f__Rhodospirillaceae;g__norank_f__Rhodospirillaceae;s__uncultured_rumen_bacterium_g__norank_f__Rhodospirillaceae
OTU480	0	0	5	0	15	0	4	3	3	4	4	5	4	9	9	4	5	6	6	4	3	3	d__Bacteria;k__norank;p__Firmicutes;c__Clostridia;o__Clostridiales;f__Ruminococcaceae;g__Ruminococcaceae_UCG-010;s__unidentified_rumen_bacterium_RFN71
OTU481	0	1	13	1	15	2	7	3	9	4	5	3	6	0	13	13	10	5	1	6	5	1	d__Bacteria;k__norank;p__Verrucomicrobia;c__WCHB1-41;o__norank_c__WCHB1-41;f__norank_c__WCHB1-41;g__norank_c__WCHB1-41;s__uncultured_rumen_bacterium_g__norank_c__WCHB1-41
OTU482	0	3	11	4	3	1	2	0	7	3	2	1	0	0	3	3	8	7	5	11	1	3	d__Bacteria;k__norank;p__Proteobacteria;c__Deltaproteobacteria;o__Bradymonadales;f__norank_o__Bradymonadales;g__norank_o__Bradymonadales;s__uncultured_rumen_bacterium_g__norank_o__Bradymonadales
OTU483	79	30	14	35	55	120	111	77	3	58	9	95	23	35	22	27	83	98	79	47	30	35	d__Bacteria;k__norank;p__Firmicutes;c__Clostridia;o__Clostridiales;f__Ruminococcaceae;g__Ruminococcaceae_UCG-014;s__unclassified_g__Ruminococcaceae_UCG-014
OTU484	6	145	109	31	100	38	94	91	75	59	93	77	144	24	89	139	64	127	88	117	113	70	d__Bacteria;k__norank;p__Firmicutes;c__Clostridia;o__Clostridiales;f__Lachnospiraceae;g__Pseudobutyrivibrio;s__unclassified_g__Pseudobutyrivibrio
OTU485	13	7	19	46	30	10	16	10	9	18	18	19	9	13	15	27	21	19	27	47	19	28	d__Bacteria;k__norank;p__Firmicutes;c__Clostridia;o__Clostridiales;f__Ruminococcaceae;g__Saccharofermentans;s__unclassified_g__Saccharofermentans
OTU486	1	1	3	0	1	1	1	4	1	10	4	9	0	1	1	5	3	3	14	9	2	3	d__Bacteria;k__norank;p__Firmicutes;c__Clostridia;o__Clostridiales;f__Ruminococcaceae;g__Ruminococcaceae_UCG-014;s__unclassified_g__Ruminococcaceae_UCG-014
OTU487	0	5	5	9	3	4	2	1	3	5	1	2	2	2	5	9	5	2	9	2	0	3	d__Bacteria;k__norank;p__Firmicutes;c__Clostridia;o__Clostridiales;f__Christensenellaceae;g__Christensenellaceae_R-7_group;s__unclassified_g__Christensenellaceae_R-7_group
OTU488	1	1	0	2	0	1	2	3	0	0	1	0	1	0	0	0	2	0	0	2	0	0	d__Bacteria;k__norank;p__Firmicutes;c__Clostridia;o__Clostridiales;f__Ruminococcaceae;g__[Eubacterium]_coprostanoligenes_group;s__unclassified_g__[Eubacterium]_coprostanoligenes_group
OTU489	2	2	8	4	3	0	6	8	2	1	3	3	4	1	3	3	3	4	5	6	3	1	d__Bacteria;k__norank;p__Firmicutes;c__Clostridia;o__Clostridiales;f__Lachnospiraceae;g__Syntrophococcus;s__uncultured_rumen_bacterium_g__Syntrophococcus
OTU490	2	2	1	1	2	7	6	0	1	2	0	0	4	2	1	1	0	1	0	60	5	0	d__Bacteria;k__norank;p__Verrucomicrobia;c__WCHB1-41;o__norank_c__WCHB1-41;f__norank_c__WCHB1-41;g__norank_c__WCHB1-41;s__unclassified_g__norank_c__WCHB1-41
OTU491	0	0	0	0	0	0	0	1	0	0	0	0	0	0	0	0	0	0	0	2	0	2	d__Bacteria;k__norank;p__Bacteroidetes;c__Bacteroidia;o__Bacteroidales;f__Bacteroidales_BS11_gut_group;g__norank_f__Bacteroidales_BS11_gut_group;s__Bacteroidales_bacterium_Bact_22
OTU492	16	3	0	0	10	0	12	0	1	3	0	0	0	1	10	1	2	7	5	6	2	2	d__Bacteria;k__norank;p__Firmicutes;c__Clostridia;o__Clostridiales;f__Ruminococcaceae;g__Ruminococcaceae_UCG-014;s__unclassified_g__Ruminococcaceae_UCG-014
OTU493	0	0	0	0	0	0	1	1	0	0	0	0	0	0	3	0	0	0	0	6	0	0	d__Bacteria;k__norank;p__Firmicutes;c__Erysipelotrichia;o__Erysipelotrichales;f__Erysipelotrichaceae;g__unclassified_f__Erysipelotrichaceae;s__unclassified_f__Erysipelotrichaceae
OTU494	0	5	2	1	6	4	2	2	2	2	6	6	2	0	2	1	5	4	0	1	3	3	d__Bacteria;k__norank;p__Actinobacteria;c__Actinobacteria;o__Coriobacteriales;f__Coriobacteriaceae;g__Enterorhabdus;s__unclassified_g__Enterorhabdus
OTU495	0	1	1	1	1	3	4	0	4	0	2	0	5	1	2	1	0	0	0	5	10	1	d__Bacteria;k__norank;p__Firmicutes;c__Erysipelotrichia;o__Erysipelotrichales;f__Erysipelotrichaceae;g__Erysipelotrichaceae_UCG-004;s__unidentified_rumen_bacterium_RFN20
OTU496	5	10	36	56	5	8	42	19	28	50	18	42	265	34	102	42	33	31	61	20	11	27	d__Bacteria;k__norank;p__Firmicutes;c__Clostridia;o__Clostridiales;f__Ruminococcaceae;g__Ruminococcaceae_UCG-002;s__unclassified_g__Ruminococcaceae_UCG-002
OTU497	0	4	5	3	1	0	0	0	3	5	5	6	2	0	0	2	1	0	6	9	4	0	d__Bacteria;k__norank;p__Firmicutes;c__Clostridia;o__Clostridiales;f__Lachnospiraceae;g__Tyzzerella_3;s__uncultured_rumen_bacterium_g__Tyzzerella_3
OTU498	5	15	40	15	8	8	18	19	17	24	5	21	14	8	16	19	20	41	29	14	8	11	d__Bacteria;k__norank;p__Firmicutes;c__Clostridia;o__Clostridiales;f__Family_XIII;g__Family_XIII_AD3011_group;s__uncultured_rumen_bacterium_g__Family_XIII_AD3011_group
OTU499	2	8	19	16	19	5	8	4	6	14	4	12	7	7	6	16	20	13	12	6	7	9	d__Bacteria;k__norank;p__Firmicutes;c__Clostridia;o__Clostridiales;f__Christensenellaceae;g__Christensenellaceae_R-7_group;s__unclassified_g__Christensenellaceae_R-7_group
OTU500	7	4	0	5	9	2	2	6	2	0	9	0	6	1	16	1	1	5	1	7	26	1	d__Bacteria;k__norank;p__Bacteroidetes;c__Bacteroidia;o__Bacteroidales;f__Bacteroidales_BS11_gut_group;g__norank_f__Bacteroidales_BS11_gut_group;s__uncultured_bacterium_g__norank_f__Bacteroidales_BS11_gut_group
OTU501	1	1	1	0	3	0	0	0	2	0	1	3	1	0	5	1	2	0	0	7	3	3	d__Bacteria;k__norank;p__Tenericutes;c__Mollicutes;o__Anaeroplasmatales;f__Anaeroplasmataceae;g__Anaeroplasma;s__uncultured_rumen_bacterium_g__Anaeroplasma
OTU502	0	6	3	2	5	1	1	0	4	0	3	3	4	0	4	4	0	1	5	14	24	2	d__Bacteria;k__norank;p__Firmicutes;c__Erysipelotrichia;o__Erysipelotrichales;f__Erysipelotrichaceae;g__Erysipelotrichaceae_UCG-004;s__unidentified_rumen_bacterium_RFN20
OTU503	2	11	8	29	10	0	20	65	5	6	8	8	1	2	11	0	30	16	27	27	7	4	d__Bacteria;k__norank;p__Tenericutes;c__Mollicutes;o__Mollicutes_RF9;f__norank_o__Mollicutes_RF9;g__norank_o__Mollicutes_RF9;s__unclassified_g__norank_o__Mollicutes_RF9
OTU504	0	0	0	0	0	0	0	0	0	0	0	0	0	0	0	0	0	0	0	0	9	0	d__Bacteria;k__norank;p__Proteobacteria;c__Alphaproteobacteria;o__Rickettsiales;f__Rickettsiales_Incertae_Sedis;g__norank_f__Rickettsiales_Incertae_Sedis;s__uncultured_rumen_bacterium_g__norank_f__Rickettsiales_Incertae_Sedis
OTU505	0	5	6	1	2	0	2	1	1	1	1	5	10	3	9	6	1	15	0	0	17	4	d__Bacteria;k__norank;p__Tenericutes;c__Mollicutes;o__unclassified_c__Mollicutes;f__unclassified_c__Mollicutes;g__unclassified_c__Mollicutes;s__unclassified_c__Mollicutes
OTU506	4	49	35	39	82	38	30	30	8	49	97	75	25	24	68	33	30	47	57	12	33	35	d__Bacteria;k__norank;p__Firmicutes;c__Clostridia;o__Clostridiales;f__Lachnospiraceae;g__Butyrivibrio_2;s__unclassified_g__Butyrivibrio_2
OTU507	17	24	7	9	13	5	22	45	3	7	11	9	14	4	23	7	20	2	4	24	12	6	d__Bacteria;k__norank;p__Saccharibacteria;c__Unknown_Class_p__Saccharibacteria;o__Unknown_Order_c__Unknown_Class_p__Saccharibacteria;f__Unknown_Family_o__Unknown_Order_c__Unknown_Class_p__Saccharibacteria;g__Candidatus_Saccharimonas;s__uncultured_rumen_bacterium_g__Candidatus_Saccharimonas
OTU508	5	45	132	34	102	46	59	141	45	61	33	52	69	41	62	74	94	151	118	39	71	70	d__Bacteria;k__norank;p__Firmicutes;c__Clostridia;o__Clostridiales;f__Ruminococcaceae;g__Ruminococcaceae_UCG-011;s__uncultured_rumen_bacterium_g__Ruminococcaceae_UCG-011
OTU509	0	0	1	0	0	2	0	0	2	0	0	0	1	0	0	0	1	0	0	0	1	0	d__Bacteria;k__norank;p__Firmicutes;c__Clostridia;o__Clostridiales;f__Lachnospiraceae;g__unclassified_f__Lachnospiraceae;s__unclassified_f__Lachnospiraceae
OTU510	0	30	24	0	0	1	0	0	0	0	2	0	0	0	0	0	0	1	0	0	11	0	d__Bacteria;k__norank;p__Firmicutes;c__Clostridia;o__Clostridiales;f__Christensenellaceae;g__Christensenellaceae_R-7_group;s__uncultured_bacterium_g__Christensenellaceae_R-7_group
OTU511	1	3	7	2	2	6	2	0	5	11	2	5	1	1	0	1	3	6	2	7	3	3	d__Bacteria;k__norank;p__Firmicutes;c__Clostridia;o__Clostridiales;f__Ruminococcaceae;g__Ruminococcus_1;s__unclassified_g__Ruminococcus_1
OTU512	2	8	8	3	3	9	1	5	3	2	5	3	4	6	2	2	4	7	12	5	8	2	d__Bacteria;k__norank;p__Firmicutes;c__Clostridia;o__Clostridiales;f__Lachnospiraceae;g__Lachnospiraceae_AC2044_group;s__uncultured_bacterium_g__Lachnospiraceae_AC2044_group
OTU513	0	1	1	0	1	1	1	1	1	4	1	11	1	1	1	0	1	11	6	1	3	0	d__Bacteria;k__norank;p__Firmicutes;c__Bacilli;o__Bacillales;f__Paenibacillaceae;g__Paenibacillus;s__Paenibacillus_barengoltzii
OTU514	0	0	0	0	0	0	0	0	0	0	0	1	4	0	0	0	0	0	0	14	1	0	d__Bacteria;k__norank;p__Firmicutes;c__Clostridia;o__Clostridiales;f__Clostridiales_vadinBB60_group;g__norank_f__Clostridiales_vadinBB60_group;s__uncultured_bacterium_g__norank_f__Clostridiales_vadinBB60_group
OTU515	0	0	1	0	2	0	0	0	0	6	0	0	2	0	0	0	0	1	2	0	3	1	d__Bacteria;k__norank;p__Firmicutes;c__Clostridia;o__Clostridiales;f__Christensenellaceae;g__Christensenellaceae_R-7_group;s__unclassified_g__Christensenellaceae_R-7_group
OTU516	0	30	13	23	22	12	0	0	0	10	16	5	16	1	1	9	2	5	2	15	23	17	d__Bacteria;k__norank;p__Firmicutes;c__Clostridia;o__Clostridiales;f__Ruminococcaceae;g__Saccharofermentans;s__Ruminococcaceae_bacterium_AE2021
OTU517	0	2	1	1	2	1	0	0	0	3	5	2	0	2	0	2	0	3	2	1	1	0	d__Bacteria;k__norank;p__Firmicutes;c__Clostridia;o__Clostridiales;f__Lachnospiraceae;g__unclassified_f__Lachnospiraceae;s__unclassified_f__Lachnospiraceae
OTU518	162	2056	1094	393	995	755	1549	1270	2947	1737	1500	908	1085	1409	1124	1039	938	2137	1082	1201	1946	1889	d__Bacteria;k__norank;p__Bacteroidetes;c__Bacteroidia;o__Bacteroidales;f__Prevotellaceae;g__unclassified_f__Prevotellaceae;s__unclassified_f__Prevotellaceae
OTU519	0	2	3	4	3	1	1	0	1	3	2	0	1	0	3	1	2	1	1	1	4	6	d__Bacteria;k__norank;p__Firmicutes;c__Clostridia;o__Clostridiales;f__Ruminococcaceae;g__[Eubacterium]_coprostanoligenes_group;s__uncultured_rumen_bacterium_g__[Eubacterium]_coprostanoligenes_group
OTU520	1	4	3	2	2	2	3	0	5	1	4	0	6	2	2	2	2	1	2	10	17	2	d__Bacteria;k__norank;p__Firmicutes;c__Erysipelotrichia;o__Erysipelotrichales;f__Erysipelotrichaceae;g__Erysipelotrichaceae_UCG-004;s__unidentified_rumen_bacterium_RFN74
OTU521	0	11	6	0	8	0	38	11	2	0	7	7	5	1	36	3	1	17	1	0	8	3	d__Bacteria;k__norank;p__Firmicutes;c__Clostridia;o__Clostridiales;f__Eubacteriaceae;g__Pseudoramibacter;s__uncultured_bacterium_g__Pseudoramibacter
OTU522	0	1	0	0	1	0	0	2	0	2	0	0	1	3	1	0	0	0	2	0	1	0	d__Bacteria;k__norank;p__Spirochaetae;c__Spirochaetes;o__Spirochaetales;f__Spirochaetaceae;g__Treponema_2;s__uncultured_rumen_bacterium_g__Treponema_2
OTU523	0	0	0	0	0	0	0	0	0	1	0	0	0	0	0	0	1	2	0	0	1	0	d__Bacteria;k__norank;p__Tenericutes;c__Mollicutes;o__Mycoplasmatales;f__Mycoplasmataceae;g__norank_f__Mycoplasmataceae;s__unclassified_g__norank_f__Mycoplasmataceae
OTU524	0	0	1	0	1	4	0	0	0	1	1	1	1	1	0	0	0	1	0	0	1	0	d__Bacteria;k__norank;p__Firmicutes;c__Erysipelotrichia;o__Erysipelotrichales;f__Erysipelotrichaceae;g__[Anaerorhabdus]_furcosa_group;s__uncultured_Erysipelotrichaceae_bacterium_g__[Anaerorhabdus]_furcosa_group
OTU525	0	1	26	4	0	1	4	8	6	8	5	8	15	0	2	14	19	29	8	2	9	14	d__Bacteria;k__norank;p__Firmicutes;c__Clostridia;o__Clostridiales;f__Ruminococcaceae;g__Ruminococcaceae_UCG-002;s__uncultured_rumen_bacterium_g__Ruminococcaceae_UCG-002
OTU526	0	7	6	2	3	0	1	4	4	0	1	1	0	2	5	7	1	4	2	2	3	1	d__Bacteria;k__norank;p__Proteobacteria;c__Deltaproteobacteria;o__Desulfobacterales;f__Desulfobulbaceae;g__Desulfobulbus;s__unclassified_g__Desulfobulbus
OTU527	4	2	4	4	3	2	1	6	2	6	0	1	5	2	10	0	4	5	1	1	5	1	d__Bacteria;k__norank;p__Proteobacteria;c__Betaproteobacteria;o__Rhodocyclales;f__Rhodocyclaceae;g__norank_f__Rhodocyclaceae;s__uncultured_rumen_bacterium_g__norank_f__Rhodocyclaceae
OTU528	3	2	2	0	1	0	4	3	1	4	5	3	1	0	2	2	0	3	1	3	5	4	d__Bacteria;k__norank;p__Tenericutes;c__Mollicutes;o__Anaeroplasmatales;f__Anaeroplasmataceae;g__Anaeroplasma;s__uncultured_bacterium_g__Anaeroplasma
OTU529	0	2	4	0	1	0	2	2	0	2	3	0	1	0	3	2	1	1	5	0	4	3	d__Bacteria;k__norank;p__Firmicutes;c__Clostridia;o__Clostridiales;f__Lachnospiraceae;g__Lachnospiraceae_UCG-006;s__uncultured_rumen_bacterium_g__Lachnospiraceae_UCG-006
OTU530	0	0	5	0	0	0	0	0	5	0	0	0	3	0	0	6	0	0	0	0	7	2	d__Bacteria;k__norank;p__Bacteroidetes;c__Bacteroidia;o__Bacteroidales;f__Bacteroidales_BS11_gut_group;g__norank_f__Bacteroidales_BS11_gut_group;s__uncultured_rumen_bacterium_g__norank_f__Bacteroidales_BS11_gut_group
OTU531	0	1	2	1	2	4	1	0	2	0	2	3	0	1	1	0	4	1	4	4	5	2	d__Bacteria;k__norank;p__Bacteroidetes;c__Bacteroidia;o__Bacteroidales;f__Bacteroidales_RF16_group;g__norank_f__Bacteroidales_RF16_group;s__unclassified_g__norank_f__Bacteroidales_RF16_group
OTU532	8	30	68	9	46	5	32	10	44	41	51	34	32	7	92	36	24	93	13	16	56	26	d__Bacteria;k__norank;p__Firmicutes;c__Clostridia;o__Clostridiales;f__Lachnospiraceae;g__Acetitomaculum;s__uncultured_rumen_bacterium_g__Acetitomaculum
OTU533	25	1	22	3	15	0	11	30	13	23	23	11	42	2	43	15	22	11	9	88	43	10	d__Bacteria;k__norank;p__Bacteroidetes;c__Bacteroidia;o__Bacteroidales;f__Bacteroidales_BS11_gut_group;g__norank_f__Bacteroidales_BS11_gut_group;s__unclassified_g__norank_f__Bacteroidales_BS11_gut_group
OTU534	11	14	4	13	0	9	1	2	0	12	7	19	0	4	0	1	2	3	10	7	4	4	d__Bacteria;k__norank;p__Firmicutes;c__Clostridia;o__Clostridiales;f__Lachnospiraceae;g__unclassified_f__Lachnospiraceae;s__unclassified_f__Lachnospiraceae
OTU535	8	2	11	3	3	2	18	8	5	2	11	18	3	0	7	1	8	5	8	11	3	2	d__Bacteria;k__norank;p__Firmicutes;c__Clostridia;o__Clostridiales;f__Clostridiaceae_1;g__Clostridium_sensu_stricto_1;s__unclassified_g__Clostridium_sensu_stricto_1
OTU536	0	1	1	2	0	2	2	0	0	2	3	1	2	3	1	4	2	3	3	1	0	13	d__Bacteria;k__norank;p__Bacteroidetes;c__Bacteroidia;o__Bacteroidales;f__Prevotellaceae;g__Prevotella_1;s__uncultured_rumen_bacterium_g__Prevotella_1
OTU537	1	1	18	0	3	0	1	0	2	14	10	0	0	11	0	15	1	0	5	0	0	7	d__Bacteria;k__norank;p__Bacteroidetes;c__Bacteroidia;o__Bacteroidales;f__Bacteroidales_S24-7_group;g__norank_f__Bacteroidales_S24-7_group;s__uncultured_rumen_bacterium_g__norank_f__Bacteroidales_S24-7_group
OTU538	0	7	8	14	6	12	2	0	13	27	22	24	10	21	3	26	7	11	23	15	20	43	d__Bacteria;k__norank;p__Bacteroidetes;c__Bacteroidia;o__Bacteroidales;f__Prevotellaceae;g__Prevotella_1;s__uncultured_bacterium_g__Prevotella_1
OTU539	0	6	3	7	14	2	0	8	2	1	3	2	0	0	5	2	6	4	4	4	7	3	d__Bacteria;k__norank;p__Firmicutes;c__Clostridia;o__Clostridiales;f__Lachnospiraceae;g__unclassified_f__Lachnospiraceae;s__unclassified_f__Lachnospiraceae
OTU540	0	19	16	3	36	15	6	2	3	13	14	4	37	15	2	36	8	47	6	1	9	20	d__Bacteria;k__norank;p__Bacteroidetes;c__Bacteroidia;o__Bacteroidales;f__Prevotellaceae;g__Prevotella_1;s__uncultured_rumen_bacterium_g__Prevotella_1
OTU541	1	4	6	2	0	2	0	3	3	3	7	4	1	1	2	3	7	4	7	5	2	3	d__Bacteria;k__norank;p__Firmicutes;c__Clostridia;o__Clostridiales;f__Lachnospiraceae;g__[Eubacterium]_ruminantium_group;s__uncultured_rumen_bacterium_g__[Eubacterium]_ruminantium_group
OTU542	0	9	4	1	0	11	0	0	0	4	17	3	1	1	0	0	2	1	0	0	13	1	d__Bacteria;k__norank;p__Proteobacteria;c__Gammaproteobacteria;o__Aeromonadales;f__Succinivibrionaceae;g__Succinivibrionaceae_UCG-002;s__unclassified_g__Succinivibrionaceae_UCG-002
OTU543	1	9	8	5	14	6	40	30	42	14	25	8	7	2	46	11	22	33	17	27	5	17	d__Bacteria;k__norank;p__Firmicutes;c__Negativicutes;o__Selenomonadales;f__Veillonellaceae;g__Selenomonas_1;s__unclassified_g__Selenomonas_1
OTU544	0	0	1	1	0	2	1	0	1	4	4	0	0	0	5	1	1	2	2	5	2	6	d__Bacteria;k__norank;p__Bacteroidetes;c__Bacteroidia;o__Bacteroidales;f__Prevotellaceae;g__unclassified_f__Prevotellaceae;s__unclassified_f__Prevotellaceae
OTU545	1	0	0	1	1	2	0	1	0	3	1	2	0	1	0	0	1	1	11	3	0	0	d__Bacteria;k__norank;p__Tenericutes;c__Mollicutes;o__Mollicutes_RF9;f__norank_o__Mollicutes_RF9;g__norank_o__Mollicutes_RF9;s__unclassified_g__norank_o__Mollicutes_RF9
OTU546	0	0	3	0	0	2	0	0	5	1	10	13	0	0	0	1	3	0	2	5	0	3	d__Bacteria;k__norank;p__Firmicutes;c__Clostridia;o__Clostridiales;f__Lachnospiraceae;g__unclassified_f__Lachnospiraceae;s__unclassified_f__Lachnospiraceae
OTU547	41	118	68	102	119	89	89	100	28	91	109	174	39	40	71	33	66	106	159	84	81	75	d__Bacteria;k__norank;p__Firmicutes;c__Clostridia;o__Clostridiales;f__Lachnospiraceae;g__Pseudobutyrivibrio;s__unclassified_g__Pseudobutyrivibrio
OTU548	5	7	12	6	7	0	4	0	3	7	8	7	5	1	11	10	5	8	5	16	6	8	d__Bacteria;k__norank;p__Bacteroidetes;c__Bacteroidia;o__Bacteroidales;f__Rikenellaceae;g__Rikenellaceae_RC9_gut_group;s__unclassified_g__Rikenellaceae_RC9_gut_group
OTU549	0	0	0	0	0	0	0	0	0	0	2	0	0	0	0	0	0	0	0	0	0	0	d__Bacteria;k__norank;p__Bacteroidetes;c__Bacteroidia;o__Bacteroidales;f__Prevotellaceae;g__Prevotella_1;s__unclassified_g__Prevotella_1
OTU550	0	0	0	2	0	0	4	2	0	0	3	0	2	0	0	1	2	0	8	1	0	1	d__Bacteria;k__norank;p__Proteobacteria;c__Alphaproteobacteria;o__Rickettsiales;f__Mitochondria;g__norank_f__Mitochondria;s__uncultured_rumen_bacterium_g__norank_f__Mitochondria
OTU551	4	5	29	19	14	10	17	16	12	25	17	35	8	14	23	17	22	16	47	14	3	15	d__Bacteria;k__norank;p__Firmicutes;c__Clostridia;o__Clostridiales;f__Lachnospiraceae;g__Coprococcus_1;s__uncultured_bacterium_g__Coprococcus_1
OTU552	0	7	7	15	4	0	3	6	7	8	7	4	0	0	19	8	4	7	8	7	9	5	d__Bacteria;k__norank;p__Firmicutes;c__Clostridia;o__Clostridiales;f__Lachnospiraceae;g__Lachnospiraceae_ND3007_group;s__bacterium_V9D2002
OTU553	0	0	1	0	5	1	3	0	3	3	2	0	2	1	0	5	3	4	1	1	1	3	d__Bacteria;k__norank;p__Firmicutes;c__Clostridia;o__Clostridiales;f__Christensenellaceae;g__Christensenellaceae_R-7_group;s__uncultured_bacterium_g__Christensenellaceae_R-7_group
OTU554	0	21	14	0	12	1	3	8	6	5	7	4	13	2	18	4	5	12	5	3	9	5	d__Bacteria;k__norank;p__Firmicutes;c__Clostridia;o__Clostridiales;f__Lachnospiraceae;g__Lachnospiraceae_FCS020_group;s__uncultured_rumen_bacterium_g__Lachnospiraceae_FCS020_group
OTU555	8	4	2	1	3	6	16	1	0	2	33	4	44	1	2	14	3	5	2	3	0	12	d__Bacteria;k__norank;p__Firmicutes;c__Bacilli;o__Lactobacillales;f__Lactobacillaceae;g__Lactobacillus;s__Lactobacillus_panis
OTU556	0	45	80	1	125	1	2	4	1	27	61	14	52	24	0	49	29	58	3	5	136	31	d__Bacteria;k__norank;p__Firmicutes;c__Clostridia;o__Clostridiales;f__Ruminococcaceae;g__Ruminococcus_1;s__Ruminococcus_sp._HUN007
OTU557	0	0	6	0	0	0	1	0	3	0	8	1	6	1	2	4	5	5	0	4	2	0	d__Bacteria;k__norank;p__Verrucomicrobia;c__WCHB1-41;o__norank_c__WCHB1-41;f__norank_c__WCHB1-41;g__norank_c__WCHB1-41;s__uncultured_rumen_bacterium_g__norank_c__WCHB1-41
OTU558	3	0	4	0	13	1	1	0	1	1	3	3	1	0	7	4	0	3	1	2	0	0	d__Bacteria;k__norank;p__Bacteroidetes;c__Bacteroidia;o__Bacteroidales;f__Bacteroidales_BS11_gut_group;g__norank_f__Bacteroidales_BS11_gut_group;s__unclassified_g__norank_f__Bacteroidales_BS11_gut_group
OTU559	0	0	0	0	0	0	2	0	0	1	4	0	3	0	0	1	0	5	0	0	0	1	d__Bacteria;k__norank;p__Bacteroidetes;c__Bacteroidia;o__Bacteroidales;f__Prevotellaceae;g__Prevotella_1;s__unclassified_g__Prevotella_1
OTU560	1	1	2	0	0	0	1	2	0	2	4	2	0	1	2	4	0	2	0	1	1	0	d__Bacteria;k__norank;p__Firmicutes;c__Clostridia;o__Clostridiales;f__Lachnospiraceae;g__unclassified_f__Lachnospiraceae;s__unclassified_f__Lachnospiraceae
OTU561	1	6	21	21	10	2	12	6	18	23	14	18	3	3	8	18	12	11	18	5	11	7	d__Bacteria;k__norank;p__Firmicutes;c__Clostridia;o__Clostridiales;f__Lachnospiraceae;g__Blautia;s__uncultured_rumen_bacterium_g__Blautia
OTU562	0	1	5	2	2	2	0	0	4	2	5	0	0	7	7	0	0	0	8	1	0	2	d__Bacteria;k__norank;p__Spirochaetae;c__Spirochaetes;o__Spirochaetales;f__Spirochaetaceae;g__Treponema_2;s__uncultured_rumen_bacterium_g__Treponema_2
OTU563	0	27	17	22	21	8	0	2	3	24	11	7	23	0	2	21	9	7	45	5	11	24	d__Bacteria;k__norank;p__SR1__Absconditabacteria_;c__norank_p__SR1__Absconditabacteria_;o__norank_p__SR1__Absconditabacteria_;f__norank_p__SR1__Absconditabacteria_;g__norank_p__SR1__Absconditabacteria_;s__uncultured_bacterium_g__norank_p__SR1__Absconditabacteria_
OTU564	2	19	39	0	32	26	13	18	7	55	33	55	20	30	27	38	24	46	34	12	23	15	d__Bacteria;k__norank;p__Proteobacteria;c__Deltaproteobacteria;o__Desulfovibrionales;f__Desulfovibrionaceae;g__Desulfovibrio;s__uncultured_rumen_bacterium_g__Desulfovibrio
OTU565	2	5	0	0	0	0	0	1	1	2	3	2	1	0	5	1	1	0	0	3	0	0	d__Bacteria;k__norank;p__Proteobacteria;c__Betaproteobacteria;o__Rhodocyclales;f__Rhodocyclaceae;g__unclassified_f__Rhodocyclaceae;s__unclassified_f__Rhodocyclaceae
OTU566	6	108	119	55	84	126	52	36	112	98	114	77	88	178	46	114	30	139	53	33	179	226	d__Bacteria;k__norank;p__Bacteroidetes;c__Bacteroidia;o__Bacteroidales;f__Prevotellaceae;g__Prevotella_1;s__unclassified_g__Prevotella_1
OTU567	0	2	6	2	0	0	3	0	1	3	2	2	10	2	2	1	0	1	1	3	4	4	d__Bacteria;k__norank;p__Firmicutes;c__Clostridia;o__Clostridiales;f__Ruminococcaceae;g__Ruminococcus_1;s__unclassified_g__Ruminococcus_1
OTU568	1	3	21	0	9	2	4	0	5	2	13	4	2	4	5	0	2	4	3	1	3	12	d__Bacteria;k__norank;p__Bacteroidetes;c__Bacteroidia;o__Bacteroidales;f__Prevotellaceae;g__Prevotellaceae_UCG-003;s__uncultured_bacterium_g__Prevotellaceae_UCG-003
OTU569	0	0	2	0	1	1	1	0	0	1	1	0	0	0	2	3	1	0	1	1	2	1	d__Bacteria;k__norank;p__Firmicutes;c__Clostridia;o__Clostridiales;f__Ruminococcaceae;g__Ruminococcaceae_UCG-010;s__uncultured_bacterium_g__Ruminococcaceae_UCG-010
OTU570	1	0	2	1	0	0	3	3	1	0	6	1	0	0	0	1	1	2	0	1	1	1	d__Bacteria;k__norank;p__Firmicutes;c__Bacilli;o__Lactobacillales;f__Lactobacillaceae;g__Lactobacillus;s__Lactobacillus_salivarius
OTU571	27	38	22	19	24	25	40	95	16	17	14	10	20	23	38	15	52	23	22	43	11	9	d__Bacteria;k__norank;p__Saccharibacteria;c__Unknown_Class_p__Saccharibacteria;o__Unknown_Order_c__Unknown_Class_p__Saccharibacteria;f__Unknown_Family_o__Unknown_Order_c__Unknown_Class_p__Saccharibacteria;g__Candidatus_Saccharimonas;s__uncultured_rumen_bacterium_g__Candidatus_Saccharimonas
OTU572	16	13	8	6	4	14	4	14	1	8	15	7	5	8	5	1	7	3	10	23	12	4	d__Bacteria;k__norank;p__Firmicutes;c__Clostridia;o__Clostridiales;f__Lachnospiraceae;g__unclassified_f__Lachnospiraceae;s__unclassified_f__Lachnospiraceae
OTU573	32	28	0	2	8	30	72	2	0	7	39	13	74	2	3	8	0	9	12	39	8	20	d__Bacteria;k__norank;p__Proteobacteria;c__Alphaproteobacteria;o__Rhodospirillales;f__Acetobacteraceae;g__Acetobacter;s__unclassified_g__Acetobacter
OTU574	134	27	170	244	95	145	195	133	87	140	156	224	72	98	214	143	205	98	263	218	63	82	d__Bacteria;k__norank;p__Firmicutes;c__Clostridia;o__Clostridiales;f__Lachnospiraceae;g__[Ruminococcus]_gauvreauii_group;s__uncultured_rumen_bacterium_g__[Ruminococcus]_gauvreauii_group
OTU575	6	15	33	28	11	0	17	23	7	13	20	20	12	0	14	8	21	28	25	16	28	3	d__Bacteria;k__norank;p__Firmicutes;c__Clostridia;o__Clostridiales;f__Lachnospiraceae;g__Lachnospiraceae_AC2044_group;s__uncultured_rumen_bacterium_g__Lachnospiraceae_AC2044_group
OTU576	75	11	7	16	4	4	29	14	1	12	7	104	4	20	5	2	19	15	29	73	2	4	d__Bacteria;k__norank;p__Firmicutes;c__Clostridia;o__Clostridiales;f__Lachnospiraceae;g__Lachnospira;s__unclassified_g__Lachnospira
OTU577	0	1	2	7	13	2	5	9	5	11	4	2	3	8	10	9	8	5	14	6	7	6	d__Bacteria;k__norank;p__Proteobacteria;c__Deltaproteobacteria;o__Bradymonadales;f__norank_o__Bradymonadales;g__norank_o__Bradymonadales;s__uncultured_rumen_bacterium_g__norank_o__Bradymonadales
OTU578	0	1	2	0	0	0	0	1	0	1	1	0	7	2	0	2	0	0	0	0	0	2	d__Bacteria;k__norank;p__Bacteroidetes;c__Bacteroidia;o__Bacteroidales;f__Prevotellaceae;g__Prevotellaceae_UCG-003;s__uncultured_rumen_bacterium_g__Prevotellaceae_UCG-003
OTU579	1	1	2	2	1	2	0	5	3	0	3	2	4	1	5	0	6	4	1	0	0	2	d__Bacteria;k__norank;p__Actinobacteria;c__Actinobacteria;o__Coriobacteriales;f__Coriobacteriaceae;g__Denitrobacterium;s__Denitrobacterium_detoxificans
OTU580	0	0	4	0	3	0	1	0	3	2	1	1	3	2	3	5	5	1	1	0	0	3	d__Bacteria;k__norank;p__Firmicutes;c__Clostridia;o__Clostridiales;f__Ruminococcaceae;g__unclassified_f__Ruminococcaceae;s__unclassified_f__Ruminococcaceae
OTU581	0	0	6	2	0	0	3	0	2	7	4	8	4	2	0	1	4	2	6	1	3	0	d__Bacteria;k__norank;p__Firmicutes;c__Clostridia;o__Clostridiales;f__Lachnospiraceae;g__Oribacterium;s__unclassified_g__Oribacterium
OTU582	0	4	1	0	0	0	0	4	0	0	1	2	0	0	0	0	1	0	4	1	0	0	d__Bacteria;k__norank;p__Firmicutes;c__Clostridia;o__Clostridiales;f__Ruminococcaceae;g__Ruminococcus_1;s__bacterium_V9D2012
OTU583	0	0	1	1	0	0	0	0	3	0	5	0	3	1	0	3	0	0	0	0	5	0	d__Bacteria;k__norank;p__Bacteroidetes;c__Bacteroidia;o__Bacteroidales;f__Bacteroidales_RF16_group;g__norank_f__Bacteroidales_RF16_group;s__unclassified_g__norank_f__Bacteroidales_RF16_group
OTU584	0	0	1	0	0	0	0	0	0	0	2	1	0	0	0	2	0	0	0	0	0	0	d__Bacteria;k__norank;p__Firmicutes;c__Clostridia;o__Clostridiales;f__Lachnospiraceae;g__Butyrivibrio_2;s__unclassified_g__Butyrivibrio_2
OTU585	0	0	5	0	0	2	6	0	3	9	4	8	0	0	4	1	3	6	5	9	0	2	d__Bacteria;k__norank;p__Firmicutes;c__Clostridia;o__Clostridiales;f__Lachnospiraceae;g__Roseburia;s__uncultured_rumen_bacterium_g__Roseburia
OTU586	8	11	13	10	9	4	6	0	5	15	12	13	16	11	4	13	10	9	19	16	9	12	d__Bacteria;k__norank;p__Firmicutes;c__Clostridia;o__Clostridiales;f__Lachnospiraceae;g__[Eubacterium]_ruminantium_group;s__uncultured_rumen_bacterium_g__[Eubacterium]_ruminantium_group
OTU587	1	2	1	13	0	3	0	1	0	0	1	0	2	0	1	0	2	0	2	4	0	0	d__Bacteria;k__norank;p__Firmicutes;c__Clostridia;o__Clostridiales;f__Ruminococcaceae;g__norank_f__Ruminococcaceae;s__uncultured_rumen_bacterium_4C0d-17
OTU588	0	0	0	0	0	0	0	0	0	0	2	0	0	0	0	0	0	0	0	0	0	0	d__Bacteria;k__norank;p__Firmicutes;c__Negativicutes;o__Selenomonadales;f__Veillonellaceae;g__unclassified_f__Veillonellaceae;s__unclassified_f__Veillonellaceae
OTU589	0	0	3	0	0	1	0	0	0	1	1	0	0	0	3	2	2	0	3	1	0	0	d__Bacteria;k__norank;p__Firmicutes;c__Clostridia;o__Clostridiales;f__Lachnospiraceae;g__unclassified_f__Lachnospiraceae;s__unclassified_f__Lachnospiraceae
OTU590	3	14	0	5	22	11	14	2	1	12	6	4	2	6	2	3	9	10	2	12	9	10	d__Bacteria;k__norank;p__Firmicutes;c__Clostridia;o__Clostridiales;f__Ruminococcaceae;g__Ruminococcaceae_UCG-014;s__gut_metagenome_g__Ruminococcaceae_UCG-014
OTU591	0	1	3	2	2	0	1	2	3	1	2	7	3	7	1	1	4	2	1	3	3	0	d__Bacteria;k__norank;p__Firmicutes;c__Clostridia;o__Clostridiales;f__Lachnospiraceae;g__[Eubacterium]_hallii_group;s__unidentified_rumen_bacterium_RF24
OTU592	226	293	201	196	425	160	197	306	299	238	362	150	411	218	319	227	125	297	166	90	332	350	d__Bacteria;k__norank;p__Bacteroidetes;c__Bacteroidia;o__Bacteroidales;f__Prevotellaceae;g__Prevotella_1;s__unclassified_g__Prevotella_1
OTU593	0	1	0	0	2	1	1	2	0	0	6	3	4	0	5	0	1	3	3	0	2	1	d__Bacteria;k__norank;p__Firmicutes;c__Clostridia;o__Clostridiales;f__Lachnospiraceae;g__Lachnospiraceae_NK3A20_group;s__uncultured_rumen_bacterium_g__Lachnospiraceae_NK3A20_group
OTU594	3	119	41	15	88	31	48	30	136	66	86	39	91	74	44	61	36	77	39	59	169	106	d__Bacteria;k__norank;p__Bacteroidetes;c__Bacteroidia;o__Bacteroidales;f__Prevotellaceae;g__Prevotella_1;s__uncultured_rumen_bacterium_g__Prevotella_1
OTU595	0	4	6	0	2	1	0	3	2	3	1	4	2	0	4	3	3	2	0	1	1	0	d__Bacteria;k__norank;p__Firmicutes;c__Clostridia;o__Clostridiales;f__Lachnospiraceae;g__Moryella;s__bacterium_YAD2002
OTU596	0	4	4	1	0	4	2	0	2	1	2	2	0	5	1	0	1	1	8	0	1	0	d__Bacteria;k__norank;p__Spirochaetae;c__Spirochaetes;o__Spirochaetales;f__Spirochaetaceae;g__Treponema_2;s__Treponema_sp._S
OTU597	0	2	3	0	2	0	0	0	0	0	53	1	1	0	1	7	0	1	4	0	1	1	d__Bacteria;k__norank;p__Firmicutes;c__Clostridia;o__Clostridiales;f__Ruminococcaceae;g__Ruminococcus_2;s__uncultured_rumen_bacterium_g__Ruminococcus_2
OTU598	1	1	0	1	2	1	0	1	0	2	1	2	1	0	0	0	0	0	0	3	1	0	d__Bacteria;k__norank;p__Gracilibacteria;c__norank_p__Gracilibacteria;o__norank_p__Gracilibacteria;f__norank_p__Gracilibacteria;g__norank_p__Gracilibacteria;s__uncultured_bacterium_g__norank_p__Gracilibacteria
OTU599	0	0	1	0	0	1	0	0	0	1	1	0	1	0	0	0	1	1	0	1	1	0	d__Bacteria;k__norank;p__Firmicutes;c__Clostridia;o__Clostridiales;f__Peptococcaceae;g__unclassified_f__Peptococcaceae;s__unclassified_f__Peptococcaceae
OTU600	0	1	0	1	0	1	1	0	2	1	6	0	1	1	0	0	1	0	1	1	1	1	d__Bacteria;k__norank;p__Bacteroidetes;c__Bacteroidia;o__Bacteroidales;f__Prevotellaceae;g__Prevotella_1;s__unclassified_g__Prevotella_1
OTU601	0	0	0	0	1	0	0	0	0	0	2	1	5	1	0	4	0	2	0	0	0	2	d__Bacteria;k__norank;p__Firmicutes;c__Clostridia;o__Halanaerobiales;f__ODP1230B8.23;g__norank_f__ODP1230B8.23;s__uncultured_rumen_bacterium_g__norank_f__ODP1230B8.23
OTU602	0	0	2	1	1	1	0	0	7	3	3	0	4	1	0	4	2	1	1	2	4	4	d__Bacteria;k__norank;p__Firmicutes;c__Clostridia;o__Clostridiales;f__Lachnospiraceae;g__Lachnoclostridium_10;s__uncultured_rumen_bacterium_g__Lachnoclostridium_10
OTU603	0	12	5	1	0	0	0	0	0	6	18	3	9	0	0	4	4	6	6	2	5	2	d__Bacteria;k__norank;p__Firmicutes;c__Clostridia;o__Clostridiales;f__Lachnospiraceae;g__Lachnospiraceae_NK4A136_group;s__unclassified_g__Lachnospiraceae_NK4A136_group
OTU604	0	6	6	0	44	1	6	0	9	10	10	2	20	7	18	11	8	6	12	2	1	12	d__Bacteria;k__norank;p__Bacteroidetes;c__Bacteroidia;o__Bacteroidales;f__Prevotellaceae;g__Prevotellaceae_UCG-003;s__uncultured_rumen_bacterium_g__Prevotellaceae_UCG-003
OTU605	0	0	1	0	0	0	2	1	0	1	0	0	0	0	0	0	1	0	6	0	0	0	d__Bacteria;k__norank;p__Firmicutes;c__Clostridia;o__Clostridiales;f__Ruminococcaceae;g__Ruminococcaceae_UCG-013;s__uncultured_bacterium_g__Ruminococcaceae_UCG-013
OTU606	2	1	6	13	0	3	9	2	2	4	2	5	4	3	5	4	16	1	2	9	2	4	d__Bacteria;k__norank;p__Firmicutes;c__Clostridia;o__Clostridiales;f__Lachnospiraceae;g__Butyrivibrio_2;s__uncultured_rumen_bacterium_g__Butyrivibrio_2
OTU607	0	0	0	0	0	0	5	0	0	3	0	4	0	12	0	1	5	0	0	1	0	0	d__Bacteria;k__norank;p__Bacteroidetes;c__Bacteroidia;o__Bacteroidales;f__Prevotellaceae;g__unclassified_f__Prevotellaceae;s__unclassified_f__Prevotellaceae
OTU608	0	0	1	0	0	0	47	0	5	1	1	1	2	1	2	1	0	1	0	0	1	1	d__Bacteria;k__norank;p__Proteobacteria;c__Alphaproteobacteria;o__Rickettsiales;f__Mitochondria;g__norank_f__Mitochondria;s__uncultured_rumen_bacterium_g__norank_f__Mitochondria
OTU609	0	0	0	3	1	0	4	0	0	0	2	1	0	1	0	1	0	0	0	2	0	1	d__Bacteria;k__norank;p__Firmicutes;c__Clostridia;o__Clostridiales;f__Clostridiales_vadinBB60_group;g__norank_f__Clostridiales_vadinBB60_group;s__uncultured_bacterium_g__norank_f__Clostridiales_vadinBB60_group
OTU610	2	2	20	9	9	8	21	28	16	13	10	26	3	4	31	6	26	17	18	8	6	7	d__Bacteria;k__norank;p__Firmicutes;c__Clostridia;o__Clostridiales;f__Family_XIII;g__[Eubacterium]_nodatum_group;s__Eubacterium_sp._AB3007
OTU611	3	5	6	8	21	7	5	3	0	14	8	28	2	11	4	4	9	3	11	31	2	12	d__Bacteria;k__norank;p__Firmicutes;c__Clostridia;o__Clostridiales;f__Ruminococcaceae;g__Ruminococcus_1;s__uncultured_rumen_bacterium_g__Ruminococcus_1
OTU612	1	7	2	1	1	2	22	1	4	7	7	6	2	5	2	4	3	6	7	4	5	6	d__Bacteria;k__norank;p__Bacteroidetes;c__Bacteroidia;o__Bacteroidales;f__Prevotellaceae;g__Prevotella_1;s__uncultured_rumen_bacterium_g__Prevotella_1
OTU613	1	3	11	4	5	16	16	14	2	7	1	17	2	5	13	7	10	19	25	8	3	0	d__Bacteria;k__norank;p__Firmicutes;c__Clostridia;o__Clostridiales;f__Ruminococcaceae;g__Ruminococcaceae_UCG-014;s__uncultured_Acetivibrio_sp._g__Ruminococcaceae_UCG-014
OTU614	1	1	6	0	0	1	4	10	5	6	0	8	1	4	5	6	6	9	2	0	1	0	d__Bacteria;k__norank;p__Firmicutes;c__Clostridia;o__Clostridiales;f__Lachnospiraceae;g__Acetitomaculum;s__uncultured_rumen_bacterium_g__Acetitomaculum
OTU615	0	0	0	0	0	0	7	0	0	0	1	0	2	0	0	0	0	0	0	2	0	0	d__Bacteria;k__norank;p__Firmicutes;c__Bacilli;o__unclassified_c__Bacilli;f__unclassified_c__Bacilli;g__unclassified_c__Bacilli;s__unclassified_c__Bacilli
OTU616	2	4	1	5	5	0	8	4	4	3	1	1	5	3	4	3	10	6	6	1	1	9	d__Bacteria;k__norank;p__Bacteroidetes;c__Bacteroidia;o__Bacteroidales;f__Rikenellaceae;g__Rikenellaceae_RC9_gut_group;s__unclassified_g__Rikenellaceae_RC9_gut_group
OTU617	1	2	0	1	0	2	3	1	1	3	0	1	1	3	0	1	2	1	2	1	0	1	d__Bacteria;k__norank;p__Firmicutes;c__Clostridia;o__Clostridiales;f__Ruminococcaceae;g__Ruminococcaceae_UCG-005;s__unclassified_g__Ruminococcaceae_UCG-005
OTU618	3	2	1	3	1	0	3	8	0	0	2	4	1	2	1	2	8	1	3	1	1	1	d__Bacteria;k__norank;p__Proteobacteria;c__Betaproteobacteria;o__Rhodocyclales;f__Rhodocyclaceae;g__norank_f__Rhodocyclaceae;s__uncultured_rumen_bacterium_g__norank_f__Rhodocyclaceae
OTU619	0	1	4	1	2	0	2	1	0	1	1	2	0	3	1	0	2	1	1	0	1	1	d__Bacteria;k__norank;p__Firmicutes;c__Clostridia;o__Clostridiales;f__Eubacteriaceae;g__Anaerofustis;s__uncultured_bacterium_g__Anaerofustis
OTU620	0	0	1	4	0	0	5	1	2	2	3	3	1	1	0	0	3	2	3	2	1	0	d__Bacteria;k__norank;p__Firmicutes;c__Clostridia;o__Clostridiales;f__Family_XIII;g__Anaerovorax;s__uncultured_rumen_bacterium_g__Anaerovorax
OTU621	1	0	1	1	2	0	2	1	2	3	0	3	0	0	1	2	2	1	3	0	0	1	d__Bacteria;k__norank;p__Firmicutes;c__Clostridia;o__Clostridiales;f__Lachnospiraceae;g__Acetitomaculum;s__uncultured_bacterium_g__Acetitomaculum
OTU622	0	0	3	2	0	2	5	3	1	1	2	2	1	1	1	1	0	4	2	0	1	1	d__Bacteria;k__norank;p__Firmicutes;c__Clostridia;o__Clostridiales;f__Christensenellaceae;g__Christensenellaceae_R-7_group;s__unclassified_g__Christensenellaceae_R-7_group
OTU623	0	1	6	6	1	0	5	4	1	0	1	1	0	2	2	0	1	4	1	2	2	2	d__Bacteria;k__norank;p__Firmicutes;c__Clostridia;o__Clostridiales;f__Lachnospiraceae;g__Lachnospiraceae_ND3007_group;s__uncultured_rumen_bacterium_g__Lachnospiraceae_ND3007_group
OTU624	1	2	0	0	0	2	9	0	0	0	12	3	11	1	0	3	0	1	4	5	0	10	d__Bacteria;k__norank;p__Proteobacteria;c__Betaproteobacteria;o__Rhodocyclales;f__Rhodocyclaceae;g__12up;s__unclassified_g__12up
OTU625	1	1	1	0	0	4	2	1	1	1	1	0	0	2	4	1	3	2	4	13	3	0	d__Bacteria;k__norank;p__Firmicutes;c__Erysipelotrichia;o__Erysipelotrichales;f__Erysipelotrichaceae;g__Erysipelotrichaceae_UCG-004;s__uncultured_rumen_bacterium_g__Erysipelotrichaceae_UCG-004
OTU626	4	6	17	8	9	2	8	13	18	13	11	17	4	6	7	7	13	18	21	8	7	8	d__Bacteria;k__norank;p__Firmicutes;c__Clostridia;o__Clostridiales;f__Lachnospiraceae;g__Roseburia;s__uncultured_rumen_bacterium_g__Roseburia
OTU627	0	0	0	0	0	0	1	0	0	1	0	0	0	0	0	0	0	0	0	0	0	0	d__Bacteria;k__norank;p__Spirochaetae;c__Spirochaetes;o__Spirochaetales;f__Spirochaetaceae;g__Treponema_2;s__Treponema_sp._S
OTU628	1	3	6	2	5	5	2	1	2	10	2	6	1	7	2	8	5	3	9	8	2	2	d__Bacteria;k__norank;p__Firmicutes;c__Clostridia;o__Clostridiales;f__Ruminococcaceae;g__Ruminococcus_1;s__unclassified_g__Ruminococcus_1
OTU629	0	5	1	0	5	1	4	4	14	7	16	4	0	1	28	22	29	6	2	6	3	17	d__Bacteria;k__norank;p__Firmicutes;c__Negativicutes;o__Selenomonadales;f__Veillonellaceae;g__unclassified_f__Veillonellaceae;s__unclassified_f__Veillonellaceae
OTU630	5	45	25	21	10	15	21	35	3	31	19	14	8	0	24	15	27	19	39	64	13	8	d__Bacteria;k__norank;p__Tenericutes;c__Mollicutes;o__Mollicutes_RF9;f__norank_o__Mollicutes_RF9;g__norank_o__Mollicutes_RF9;s__unidentified_rumen_bacterium_RF39
OTU631	9	0	2	8	2	37	4	13	6	6	1	9	0	14	23	0	11	1	23	8	2	1	d__Bacteria;k__norank;p__Tenericutes;c__Mollicutes;o__Mollicutes_RF9;f__norank_o__Mollicutes_RF9;g__norank_o__Mollicutes_RF9;s__uncultured_rumen_bacterium_g__norank_o__Mollicutes_RF9
OTU632	1	3	3	5	3	5	6	6	2	2	5	1	1	1	11	2	1	6	4	6	2	0	d__Bacteria;k__norank;p__Tenericutes;c__Mollicutes;o__Mollicutes_RF9;f__norank_o__Mollicutes_RF9;g__norank_o__Mollicutes_RF9;s__unclassified_g__norank_o__Mollicutes_RF9
OTU633	0	0	1	1	2	0	2	0	1	0	0	0	0	0	1	3	1	0	0	0	0	1	d__Bacteria;k__norank;p__Firmicutes;c__Clostridia;o__Clostridiales;f__Ruminococcaceae;g__Ruminococcaceae_UCG-010;s__unclassified_g__Ruminococcaceae_UCG-010
OTU634	2	0	0	1	0	0	1	3	1	0	2	3	0	0	2	0	1	2	1	0	0	0	d__Bacteria;k__norank;p__Actinobacteria;c__Actinobacteria;o__Coriobacteriales;f__Coriobacteriaceae;g__unclassified_f__Coriobacteriaceae;s__unclassified_f__Coriobacteriaceae
OTU635	0	0	0	0	0	0	1	0	0	0	0	0	0	0	0	0	0	0	1	1	0	0	d__Bacteria;k__norank;p__Tenericutes;c__Mollicutes;o__Mollicutes_RF9;f__norank_o__Mollicutes_RF9;g__norank_o__Mollicutes_RF9;s__unclassified_g__norank_o__Mollicutes_RF9
OTU636	3	5	14	6	6	2	13	6	16	7	4	5	15	1	12	11	6	2	6	66	16	4	d__Bacteria;k__norank;p__Firmicutes;c__Erysipelotrichia;o__Erysipelotrichales;f__Erysipelotrichaceae;g__Erysipelotrichaceae_UCG-004;s__uncultured_rumen_bacterium_g__Erysipelotrichaceae_UCG-004
OTU637	1	1	1	2	0	4	3	10	6	5	2	4	2	5	7	3	8	3	6	13	2	0	d__Bacteria;k__norank;p__Tenericutes;c__Mollicutes;o__Mollicutes_RF9;f__norank_o__Mollicutes_RF9;g__norank_o__Mollicutes_RF9;s__uncultured_rumen_bacterium_g__norank_o__Mollicutes_RF9
OTU638	11	25	8	20	11	10	10	54	5	12	10	1	14	7	33	35	16	8	14	6	8	7	d__Bacteria;k__norank;p__Firmicutes;c__Negativicutes;o__Selenomonadales;f__Acidaminococcaceae;g__Succiniclasticum;s__uncultured_rumen_bacterium_g__Succiniclasticum
OTU639	5	29	282	97	93	59	1480	670	107	226	192	143	66	203	931	110	187	144	460	160	34	103	d__Bacteria;k__norank;p__Firmicutes;c__Clostridia;o__Clostridiales;f__Ruminococcaceae;g__Ruminococcus_2;s__uncultured_rumen_bacterium_g__Ruminococcus_2
OTU640	1	2	4	6	2	1	3	0	5	6	5	0	2	7	2	2	3	4	3	3	1	2	d__Bacteria;k__norank;p__Firmicutes;c__Clostridia;o__Clostridiales;f__Ruminococcaceae;g__Ruminococcus_1;s__unclassified_g__Ruminococcus_1
OTU641	0	7	3	0	5	1	2	8	0	4	6	12	1	4	0	7	0	4	6	2	5	0	d__Bacteria;k__norank;p__Firmicutes;c__Clostridia;o__Clostridiales;f__Ruminococcaceae;g__Ruminococcus_1;s__unclassified_g__Ruminococcus_1
OTU642	2	8	21	9	17	5	19	16	11	12	34	18	6	1	27	10	13	10	20	25	16	14	d__Bacteria;k__norank;p__Firmicutes;c__Clostridia;o__Clostridiales;f__Lachnospiraceae;g__Lachnospiraceae_NK3A20_group;s__bacterium_ND2018
OTU643	2	2	1	0	2	0	3	2	1	0	2	1	0	0	1	0	4	0	1	0	1	0	d__Bacteria;k__norank;p__Firmicutes;c__Clostridia;o__Clostridiales;f__Lachnospiraceae;g__Acetitomaculum;s__uncultured_rumen_bacterium_g__Acetitomaculum
OTU644	0	3	2	3	5	1	7	6	1	6	14	3	5	3	22	3	7	6	6	8	5	3	d__Bacteria;k__norank;p__Firmicutes;c__Clostridia;o__Clostridiales;f__Lachnospiraceae;g__Lachnospiraceae_UCG-008;s__uncultured_rumen_bacterium_g__Lachnospiraceae_UCG-008
OTU645	1	3	14	16	2	1	18	6	33	24	27	17	17	3	20	19	28	17	4	10	19	23	d__Bacteria;k__norank;p__Firmicutes;c__Clostridia;o__Clostridiales;f__Lachnospiraceae;g__Lachnospiraceae_ND3007_group;s__uncultured_Lachnospiraceae_bacterium_g__Lachnospiraceae_ND3007_group
OTU646	0	7	1	0	9	11	7	6	13	3	12	11	6	3	24	7	6	31	4	7	19	10	d__Bacteria;k__norank;p__Firmicutes;c__Negativicutes;o__Selenomonadales;f__Veillonellaceae;g__Selenomonas_1;s__Selenomonas_ruminantium_AB3002
OTU647	2	7	1	5	5	0	9	3	2	5	2	3	2	7	1	2	1	0	3	10	7	1	d__Bacteria;k__norank;p__Tenericutes;c__Mollicutes;o__Mollicutes_RF9;f__norank_o__Mollicutes_RF9;g__norank_o__Mollicutes_RF9;s__unclassified_g__norank_o__Mollicutes_RF9
OTU648	37	263	90	59	159	114	192	166	275	167	165	130	169	176	107	133	86	161	114	157	272	212	d__Bacteria;k__norank;p__Bacteroidetes;c__Bacteroidia;o__Bacteroidales;f__Prevotellaceae;g__unclassified_f__Prevotellaceae;s__unclassified_f__Prevotellaceae
OTU649	31	0	16	5	3	1	55	4	4	30	8	68	5	5	1	29	6	4	15	21	3	14	d__Bacteria;k__norank;p__Firmicutes;c__Clostridia;o__Clostridiales;f__Ruminococcaceae;g__Ruminococcaceae_UCG-001;s__uncultured_rumen_bacterium_g__Ruminococcaceae_UCG-001
OTU650	0	1	1	0	2	0	2	1	0	2	1	0	0	0	0	0	2	1	1	0	0	0	d__Bacteria;k__norank;p__Firmicutes;c__Clostridia;o__Clostridiales;f__Lachnospiraceae;g__unclassified_f__Lachnospiraceae;s__unclassified_f__Lachnospiraceae
OTU651	0	2	11	13	3	0	12	0	0	4	10	6	2	2	12	1	5	0	4	26	0	4	d__Bacteria;k__norank;p__Firmicutes;c__Clostridia;o__Clostridiales;f__Ruminococcaceae;g__Ruminococcaceae_V9D2013_group;s__unclassified_g__Ruminococcaceae_V9D2013_group
OTU652	0	0	1	2	1	1	1	0	0	0	0	0	1	0	0	1	0	0	1	0	0	0	d__Bacteria;k__norank;p__Tenericutes;c__Mollicutes;o__NB1-n;f__norank_o__NB1-n;g__norank_o__NB1-n;s__unidentified_rumen_bacterium_RF3
OTU653	0	0	0	0	0	0	2	0	0	0	0	1	0	0	0	0	0	0	0	0	0	0	d__Bacteria;k__norank;p__Tenericutes;c__Mollicutes;o__Mollicutes_RF9;f__norank_o__Mollicutes_RF9;g__norank_o__Mollicutes_RF9;s__uncultured_bacterium_g__norank_o__Mollicutes_RF9
OTU654	0	0	1	0	0	1	1	0	2	0	0	0	1	0	0	1	0	1	1	8	0	0	d__Bacteria;k__norank;p__Tenericutes;c__Mollicutes;o__Mollicutes_RF9;f__norank_o__Mollicutes_RF9;g__norank_o__Mollicutes_RF9;s__unclassified_g__norank_o__Mollicutes_RF9
OTU655	0	0	0	0	0	0	23	0	0	0	0	0	0	0	0	0	0	0	0	0	0	0	d__Bacteria;k__norank;p__Proteobacteria;c__Gammaproteobacteria;o__Pasteurellales;f__Pasteurellaceae;g__Actinobacillus;s__[Actinobacillus]_rossii_g__Actinobacillus
OTU656	4	198	165	93	275	129	746	240	482	386	897	225	112	153	492	287	286	610	227	610	400	463	d__Bacteria;k__norank;p__Firmicutes;c__Negativicutes;o__Selenomonadales;f__Veillonellaceae;g__Selenomonas_1;s__Selenomonas_ruminantium_subsp._lactilytica_TAM6421
OTU657	11	73	396	124	136	277	54	269	172	271	44	134	92	105	172	833	323	75	377	17	36	117	d__Bacteria;k__norank;p__Firmicutes;c__Negativicutes;o__Selenomonadales;f__Acidaminococcaceae;g__Succiniclasticum;s__uncultured_rumen_bacterium_g__Succiniclasticum
OTU658	0	0	0	0	0	0	2	0	0	0	0	0	0	0	0	0	0	0	0	0	0	0	d__Bacteria;k__norank;p__Tenericutes;c__Mollicutes;o__Mollicutes_RF9;f__norank_o__Mollicutes_RF9;g__norank_o__Mollicutes_RF9;s__unclassified_g__norank_o__Mollicutes_RF9
OTU659	1	0	0	0	1	0	3	0	2	0	0	0	0	0	0	0	0	0	0	0	0	0	d__Bacteria;k__norank;p__Proteobacteria;c__Alphaproteobacteria;o__Rickettsiales;f__Mitochondria;g__norank_f__Mitochondria;s__uncultured_rumen_bacterium_g__norank_f__Mitochondria
OTU660	0	2	0	1	0	0	4	0	1	2	1	2	2	0	2	0	1	1	2	1	0	1	d__Bacteria;k__norank;p__Tenericutes;c__Mollicutes;o__Anaeroplasmatales;f__Anaeroplasmataceae;g__Anaeroplasma;s__uncultured_rumen_bacterium_g__Anaeroplasma
OTU661	1	4	4	2	4	4	5	6	1	3	3	2	0	0	3	1	1	3	4	9	1	0	d__Bacteria;k__norank;p__Tenericutes;c__Mollicutes;o__Mollicutes_RF9;f__norank_o__Mollicutes_RF9;g__norank_o__Mollicutes_RF9;s__uncultured_rumen_bacterium_g__norank_o__Mollicutes_RF9
OTU662	0	0	0	6	0	7	1	0	0	1	0	0	0	0	2	0	0	0	0	0	0	0	d__Bacteria;k__norank;p__Tenericutes;c__Mollicutes;o__Mollicutes_RF9;f__norank_o__Mollicutes_RF9;g__norank_o__Mollicutes_RF9;s__unclassified_g__norank_o__Mollicutes_RF9
OTU663	0	1	5	3	7	1	59	4	8	9	3	6	0	2	11	1	0	5	15	7	3	7	d__Bacteria;k__norank;p__Firmicutes;c__Clostridia;o__Clostridiales;f__Lachnospiraceae;g__Tyzzerella_3;s__uncultured_rumen_bacterium_g__Tyzzerella_3
OTU664	3	26	4	2	11	8	21	18	14	10	28	7	9	2	30	9	18	13	11	41	23	17	d__Bacteria;k__norank;p__Bacteroidetes;c__Bacteroidia;o__Bacteroidales;f__Prevotellaceae;g__Prevotella_1;s__uncultured_rumen_bacterium_g__Prevotella_1
OTU665	0	0	1	0	1	1	0	0	0	0	1	0	2	0	3	0	1	0	0	3	0	0	d__Bacteria;k__norank;p__Firmicutes;c__Clostridia;o__Clostridiales;f__unclassified_o__Clostridiales;g__unclassified_o__Clostridiales;s__unclassified_o__Clostridiales
OTU666	34	3	27	2	12	19	7	48	19	15	25	8	10	35	21	17	20	12	28	1	3	10	d__Bacteria;k__norank;p__Bacteroidetes;c__Bacteroidia;o__Bacteroidales;f__Prevotellaceae;g__Prevotellaceae_UCG-001;s__uncultured_rumen_bacterium_g__Prevotellaceae_UCG-001
OTU667	0	3	0	1	1	0	0	1	0	0	0	1	0	0	6	0	0	0	0	0	2	0	d__Bacteria;k__norank;p__unclassified_k__norank;c__unclassified_k__norank;o__unclassified_k__norank;f__unclassified_k__norank;g__unclassified_k__norank;s__unclassified_k__norank
OTU668	65	3	19	88	6	35	20	55	39	61	18	34	3	144	46	8	104	15	80	17	2	11	d__Bacteria;k__norank;p__Bacteroidetes;c__Bacteroidia;o__Bacteroidales;f__Prevotellaceae;g__Prevotella_1;s__uncultured_bacterium_g__Prevotella_1
OTU669	0	23	15	16	2	5	28	9	4	9	64	25	18	7	28	18	10	28	7	77	31	30	d__Bacteria;k__norank;p__Bacteroidetes;c__Bacteroidia;o__Bacteroidales;f__Prevotellaceae;g__Prevotella_1;s__unclassified_g__Prevotella_1
OTU670	16	341	89	396	59	45	40	124	41	82	48	40	50	23	156	32	101	61	95	185	74	31	d__Bacteria;k__norank;p__Bacteroidetes;c__Bacteroidia;o__Bacteroidales;f__Bacteroidales_BS11_gut_group;g__norank_f__Bacteroidales_BS11_gut_group;s__uncultured_rumen_bacterium_g__norank_f__Bacteroidales_BS11_gut_group
OTU671	7	2	3	2	3	2	11	2	1	5	8	7	5	1	15	0	3	2	4	17	8	9	d__Bacteria;k__norank;p__Bacteroidetes;c__Bacteroidia;o__Bacteroidales;f__Rikenellaceae;g__Rikenellaceae_RC9_gut_group;s__unclassified_g__Rikenellaceae_RC9_gut_group
OTU672	0	1	0	0	1	0	1	0	1	2	1	0	0	0	5	1	0	1	2	1	1	0	d__Bacteria;k__norank;p__Firmicutes;c__Erysipelotrichia;o__Erysipelotrichales;f__Erysipelotrichaceae;g__Solobacterium;s__uncultured_rumen_bacterium_g__Solobacterium
OTU673	19	18	7	28	7	12	61	117	19	45	15	31	4	14	99	9	27	9	14	144	7	8	d__Bacteria;k__norank;p__Bacteroidetes;c__Bacteroidia;o__Bacteroidales;f__Rikenellaceae;g__Rikenellaceae_RC9_gut_group;s__uncultured_rumen_bacterium_g__Rikenellaceae_RC9_gut_group
OTU674	52	164	185	66	292	221	68	148	136	103	120	68	180	80	210	155	63	89	49	60	206	152	d__Bacteria;k__norank;p__Bacteroidetes;c__Bacteroidia;o__Bacteroidales;f__Prevotellaceae;g__Prevotella_1;s__unclassified_g__Prevotella_1
OTU675	0	4	7	0	8	1	7	4	7	17	5	7	5	10	12	5	6	5	10	12	3	9	d__Bacteria;k__norank;p__Bacteroidetes;c__Bacteroidia;o__Bacteroidales;f__Prevotellaceae;g__Prevotella_1;s__uncultured_rumen_bacterium_g__Prevotella_1
OTU676	0	0	2	0	0	0	2	0	1	1	1	0	0	5	5	0	0	0	0	0	0	0	d__Bacteria;k__norank;p__unclassified_k__norank;c__unclassified_k__norank;o__unclassified_k__norank;f__unclassified_k__norank;g__unclassified_k__norank;s__unclassified_k__norank
OTU677	15	309	177	51	41	148	164	65	366	309	478	224	467	313	213	91	95	449	157	263	436	323	d__Bacteria;k__norank;p__Bacteroidetes;c__Bacteroidia;o__Bacteroidales;f__Prevotellaceae;g__Prevotella_1;s__unclassified_g__Prevotella_1
OTU678	7	16	80	5	17	38	20	0	25	19	29	68	11	20	41	20	53	19	41	15	8	12	d__Bacteria;k__norank;p__Bacteroidetes;c__Bacteroidia;o__Bacteroidales;f__Bacteroidales_S24-7_group;g__norank_f__Bacteroidales_S24-7_group;s__uncultured_rumen_bacterium_g__norank_f__Bacteroidales_S24-7_group
OTU679	4	0	0	6	3	2	2	1	5	10	4	2	1	7	14	2	7	3	8	3	2	0	d__Bacteria;k__norank;p__Bacteroidetes;c__Bacteroidia;o__Bacteroidales;f__Prevotellaceae;g__Prevotella_1;s__unclassified_g__Prevotella_1
OTU680	150	5	32	99	18	30	24	39	14	39	10	28	28	20	110	28	58	4	68	3	0	12	d__Bacteria;k__norank;p__Actinobacteria;c__Actinobacteria;o__Coriobacteriales;f__Coriobacteriaceae;g__Olsenella;s__unclassified_g__Olsenella
OTU681	0	0	0	5	0	0	1	0	0	0	0	0	0	2	5	0	0	1	1	0	0	0	d__Bacteria;k__norank;p__Bacteroidetes;c__Bacteroidia;o__Bacteroidales;f__Bacteroidales_BS11_gut_group;g__norank_f__Bacteroidales_BS11_gut_group;s__unclassified_g__norank_f__Bacteroidales_BS11_gut_group
OTU682	1	2	6	3	25	0	46	0	29	7	6	9	45	1	62	11	4	18	4	15	41	3	d__Bacteria;k__norank;p__Bacteroidetes;c__Bacteroidia;o__Bacteroidales;f__Bacteroidales_BS11_gut_group;g__norank_f__Bacteroidales_BS11_gut_group;s__uncultured_rumen_bacterium_g__norank_f__Bacteroidales_BS11_gut_group
OTU683	1	0	0	0	0	1	0	4	1	3	1	0	3	0	2	0	1	0	0	1	0	1	d__Bacteria;k__norank;p__Bacteroidetes;c__Bacteroidia;o__Bacteroidales;f__Prevotellaceae;g__Alloprevotella;s__uncultured_rumen_bacterium_g__Alloprevotella
OTU684	0	1	0	1	1	0	1	0	2	0	2	0	1	0	1	1	1	4	4	0	2	2	d__Bacteria;k__norank;p__Firmicutes;c__Clostridia;o__Clostridiales;f__Christensenellaceae;g__Christensenellaceae_R-7_group;s__unclassified_g__Christensenellaceae_R-7_group
OTU685	0	0	1	0	0	0	0	0	0	0	1	0	1	0	3	0	0	0	1	0	0	0	d__Bacteria;k__norank;p__Proteobacteria;c__Deltaproteobacteria;o__Desulfovibrionales;f__Desulfovibrionaceae;g__Desulfovibrio;s__unclassified_g__Desulfovibrio
OTU686	0	0	0	0	0	0	0	0	0	0	0	0	0	0	2	0	0	0	0	0	0	0	d__Bacteria;k__norank;p__Firmicutes;c__Clostridia;o__Clostridiales;f__Family_XIII;g__unclassified_f__Family_XIII;s__unclassified_f__Family_XIII
OTU687	0	1	0	1	0	0	0	4	0	1	1	0	4	0	2	0	0	0	0	0	0	0	d__Bacteria;k__norank;p__Actinobacteria;c__Actinobacteria;o__Coriobacteriales;f__Coriobacteriaceae;g__Enterorhabdus;s__uncultured_bacterium_g__Enterorhabdus
OTU688	0	1	3	0	0	0	0	1	2	1	2	3	0	1	3	1	1	0	4	2	0	1	d__Bacteria;k__norank;p__Firmicutes;c__Erysipelotrichia;o__Erysipelotrichales;f__Erysipelotrichaceae;g__Solobacterium;s__unclassified_g__Solobacterium
OTU689	0	1	1	2	0	0	1	1	1	0	0	1	0	0	1	0	3	4	3	12	0	0	d__Bacteria;k__norank;p__Tenericutes;c__Mollicutes;o__Mollicutes_RF9;f__norank_o__Mollicutes_RF9;g__norank_o__Mollicutes_RF9;s__uncultured_rumen_bacterium_g__norank_o__Mollicutes_RF9
OTU690	0	25	22	0	26	0	59	2	15	10	24	20	81	0	15	6	3	17	11	31	18	7	d__Bacteria;k__norank;p__Bacteroidetes;c__Bacteroidia;o__Bacteroidales;f__Rikenellaceae;g__Rikenellaceae_RC9_gut_group;s__unclassified_g__Rikenellaceae_RC9_gut_group
OTU691	1	9	33	2	1	27	4	4	18	37	9	11	1	37	3	1	27	5	28	6	1	9	d__Bacteria;k__norank;p__Spirochaetae;c__Spirochaetes;o__Spirochaetales;f__Spirochaetaceae;g__Treponema_2;s__uncultured_rumen_bacterium_g__Treponema_2
OTU692	2	8	39	1	10	42	45	36	47	55	19	55	7	2	71	47	89	22	106	28	3	20	d__Bacteria;k__norank;p__Firmicutes;c__Clostridia;o__Clostridiales;f__Ruminococcaceae;g__Ruminococcaceae_NK4A214_group;s__uncultured_rumen_bacterium_g__Ruminococcaceae_NK4A214_group
OTU693	0	0	7	3	2	1	3	2	8	1	1	0	4	3	4	3	3	14	1	1	4	3	d__Bacteria;k__norank;p__Firmicutes;c__Clostridia;o__Clostridiales;f__Christensenellaceae;g__Christensenellaceae_R-7_group;s__human_gut_metagenome_g__Christensenellaceae_R-7_group
OTU694	4	1	5	4	0	5	12	8	4	19	8	20	0	0	10	9	10	11	15	13	3	1	d__Bacteria;k__norank;p__Firmicutes;c__Clostridia;o__Clostridiales;f__Ruminococcaceae;g__Ruminococcaceae_UCG-014;s__uncultured_rumen_bacterium_g__Ruminococcaceae_UCG-014
OTU695	0	9	1	1	3	2	2	4	0	0	0	3	1	4	5	0	3	3	3	2	0	2	d__Bacteria;k__norank;p__Firmicutes;c__Clostridia;o__Clostridiales;f__Ruminococcaceae;g__Ruminococcaceae_UCG-014;s__unclassified_g__Ruminococcaceae_UCG-014
OTU696	7	2	30	6	8	18	14	17	52	24	59	34	2	68	39	12	12	15	24	16	4	15	d__Bacteria;k__norank;p__Bacteroidetes;c__Bacteroidia;o__Bacteroidales;f__Prevotellaceae;g__Prevotella_1;s__uncultured_bacterium_g__Prevotella_1
OTU697	0	0	0	1	0	2	1	0	1	3	2	1	0	3	8	0	5	0	8	1	0	0	d__Bacteria;k__norank;p__Firmicutes;c__Clostridia;o__Clostridiales;f__Christensenellaceae;g__Christensenellaceae_R-7_group;s__uncultured_rumen_bacterium_g__Christensenellaceae_R-7_group
OTU698	8	1	4	7	0	1	3	2	13	11	5	9	1	10	17	1	3	3	7	1	1	2	d__Bacteria;k__norank;p__Bacteroidetes;c__Bacteroidia;o__Bacteroidales;f__Prevotellaceae;g__Prevotella_1;s__unclassified_g__Prevotella_1
OTU699	8	1	2	28	2	25	9	26	4	4	5	8	3	10	19	2	19	0	4	34	0	4	d__Bacteria;k__norank;p__Bacteroidetes;c__Bacteroidia;o__Bacteroidales;f__Prevotellaceae;g__unclassified_f__Prevotellaceae;s__unclassified_f__Prevotellaceae
OTU700	0	0	0	1	0	0	0	0	0	1	0	4	1	1	1	2	0	2	0	0	0	0	d__Bacteria;k__norank;p__Bacteroidetes;c__Bacteroidia;o__Bacteroidales;f__Bacteroidales_BS11_gut_group;g__norank_f__Bacteroidales_BS11_gut_group;s__uncultured_bacterium_g__norank_f__Bacteroidales_BS11_gut_group
OTU701	0	7	5	0	6	5	1	4	3	0	3	6	2	2	7	0	2	5	2	2	4	6	d__Bacteria;k__norank;p__Firmicutes;c__Clostridia;o__Clostridiales;f__Lachnospiraceae;g__Lachnospiraceae_NK3A20_group;s__uncultured_rumen_bacterium_g__Lachnospiraceae_NK3A20_group
OTU702	0	0	4	0	0	0	1	0	0	1	3	2	1	1	4	4	0	1	3	3	1	0	d__Bacteria;k__norank;p__Bacteroidetes;c__Bacteroidia;o__Bacteroidales;f__Bacteroidales_S24-7_group;g__norank_f__Bacteroidales_S24-7_group;s__uncultured_bacterium_g__norank_f__Bacteroidales_S24-7_group
OTU703	0	1	0	0	0	0	0	0	0	0	0	0	0	0	3	1	0	0	0	0	0	4	d__Bacteria;k__norank;p__Fusobacteria;c__Fusobacteriia;o__Fusobacteriales;f__Fusobacteriaceae;g__Fusobacterium;s__Fusobacterium_necrophorum_subsp._necrophorum
OTU704	0	0	3	3	3	0	0	1	0	4	2	2	1	3	3	3	1	1	1	0	0	0	d__Bacteria;k__norank;p__Firmicutes;c__Clostridia;o__Clostridiales;f__Ruminococcaceae;g__Ruminococcaceae_NK4A214_group;s__unclassified_g__Ruminococcaceae_NK4A214_group
OTU705	0	0	3	1	1	1	2	1	0	1	0	4	0	1	2	1	2	3	1	0	0	0	d__Bacteria;k__norank;p__Firmicutes;c__Clostridia;o__Clostridiales;f__Family_XIII;g__[Eubacterium]_nodatum_group;s__uncultured_bacterium_g__[Eubacterium]_nodatum_group
OTU706	30	4	22	12	91	14	12	79	6	23	11	11	7	16	43	3	32	14	26	16	3	4	d__Bacteria;k__norank;p__Bacteroidetes;c__Bacteroidia;o__Bacteroidales;f__Prevotellaceae;g__Prevotella_1;s__uncultured_bacterium_g__Prevotella_1
OTU707	0	0	0	0	0	0	0	0	0	0	0	0	0	0	3	0	0	0	0	0	0	0	d__Bacteria;k__norank;p__Proteobacteria;c__Gammaproteobacteria;o__Xanthomonadales;f__Xanthomonadaceae;g__Lysobacter;s__unclassified_g__Lysobacter
OTU708	0	0	3	1	2	0	1	3	0	2	1	1	0	2	9	0	0	0	6	0	2	0	d__Bacteria;k__norank;p__Firmicutes;c__Erysipelotrichia;o__Erysipelotrichales;f__Erysipelotrichaceae;g__unclassified_f__Erysipelotrichaceae;s__unclassified_f__Erysipelotrichaceae
OTU709	8	22	31	13	37	11	10	29	50	39	17	22	14	24	29	20	19	31	23	7	16	23	d__Bacteria;k__norank;p__Bacteroidetes;c__Bacteroidia;o__Bacteroidales;f__Prevotellaceae;g__Prevotellaceae_UCG-003;s__uncultured_rumen_bacterium_g__Prevotellaceae_UCG-003
OTU710	1	0	0	0	1	0	1	1	0	0	1	0	0	0	3	1	1	0	0	0	0	1	d__Bacteria;k__norank;p__Firmicutes;c__Erysipelotrichia;o__Erysipelotrichales;f__Erysipelotrichaceae;g__Erysipelotrichaceae_UCG-009;s__uncultured_rumen_bacterium_g__Erysipelotrichaceae_UCG-009
OTU711	1	0	0	0	2	0	0	0	0	0	0	0	0	0	2	0	0	0	0	0	0	0	d__Bacteria;k__norank;p__Bacteroidetes;c__Bacteroidia;o__Bacteroidales;f__Bacteroidales_BS11_gut_group;g__norank_f__Bacteroidales_BS11_gut_group;s__unclassified_g__norank_f__Bacteroidales_BS11_gut_group
OTU712	12	12	14	19	2	19	8	10	4	28	15	20	11	3	20	3	20	19	20	97	17	10	d__Bacteria;k__norank;p__Firmicutes;c__Clostridia;o__Clostridiales;f__Ruminococcaceae;g__Ruminococcus_1;s__rumen_bacterium_NK4B29
OTU713	2	7	0	2	4	2	4	3	0	2	1	4	1	3	2	4	6	3	4	6	7	0	d__Bacteria;k__norank;p__Tenericutes;c__Mollicutes;o__Mollicutes_RF9;f__norank_o__Mollicutes_RF9;g__norank_o__Mollicutes_RF9;s__uncultured_bacterium_g__norank_o__Mollicutes_RF9
OTU714	0	2	1	3	11	1	3	4	2	0	2	0	2	1	13	3	1	1	1	16	4	8	d__Bacteria;k__norank;p__Tenericutes;c__Mollicutes;o__Anaeroplasmatales;f__Anaeroplasmataceae;g__Anaeroplasma;s__uncultured_rumen_bacterium_g__Anaeroplasma
OTU715	3	3	20	13	3	5	3	27	16	12	4	8	4	4	25	9	21	5	24	1	1	3	d__Bacteria;k__norank;p__Actinobacteria;c__Actinobacteria;o__Coriobacteriales;f__Coriobacteriaceae;g__Atopobium;s__uncultured_rumen_bacterium_g__Atopobium
OTU716	0	0	4	2	1	0	0	0	2	0	0	2	2	1	4	1	2	0	1	2	4	0	d__Bacteria;k__norank;p__Bacteroidetes;c__Bacteroidia;o__Bacteroidales;f__Rikenellaceae;g__Rikenellaceae_RC9_gut_group;s__uncultured_bacterium_g__Rikenellaceae_RC9_gut_group
OTU717	0	2	1	1	1	3	1	0	1	2	3	1	0	0	6	2	1	0	0	1	1	0	d__Bacteria;k__norank;p__Bacteroidetes;c__Bacteroidia;o__Bacteroidales;f__Bacteroidales_S24-7_group;g__norank_f__Bacteroidales_S24-7_group;s__uncultured_bacterium_g__norank_f__Bacteroidales_S24-7_group
OTU718	0	1	0	3	4	1	0	1	0	1	0	1	2	0	2	0	0	1	0	2	3	0	d__Bacteria;k__norank;p__Tenericutes;c__Mollicutes;o__NB1-n;f__norank_o__NB1-n;g__norank_o__NB1-n;s__unidentified_rumen_bacterium_RF3
OTU719	33	138	190	55	79	200	55	82	59	77	18	42	27	24	115	83	127	31	90	36	61	29	d__Bacteria;k__norank;p__Firmicutes;c__Clostridia;o__Clostridiales;f__Lachnospiraceae;g__Acetitomaculum;s__uncultured_rumen_bacterium_g__Acetitomaculum
OTU720	0	2	4	2	0	1	1	1	0	4	2	1	0	3	5	4	0	6	5	0	1	4	d__Bacteria;k__norank;p__Firmicutes;c__Clostridia;o__Clostridiales;f__Christensenellaceae;g__Christensenellaceae_R-7_group;s__unclassified_g__Christensenellaceae_R-7_group
OTU721	0	0	0	0	0	0	3	1	1	1	1	0	1	0	3	0	0	0	0	7	0	0	d__Bacteria;k__norank;p__Firmicutes;c__Erysipelotrichia;o__Erysipelotrichales;f__Erysipelotrichaceae;g__Erysipelotrichaceae_UCG-004;s__unclassified_g__Erysipelotrichaceae_UCG-004
OTU722	0	0	1	0	1	1	1	0	1	0	0	0	1	0	3	0	0	1	0	0	1	1	d__Bacteria;k__norank;p__Proteobacteria;c__Alphaproteobacteria;o__Rickettsiales;f__Rickettsiales_Incertae_Sedis;g__norank_f__Rickettsiales_Incertae_Sedis;s__unclassified_g__norank_f__Rickettsiales_Incertae_Sedis
OTU723	2	1	3	7	0	1	4	0	2	8	1	7	0	15	9	2	6	3	3	1	3	1	d__Bacteria;k__norank;p__Firmicutes;c__Erysipelotrichia;o__Erysipelotrichales;f__Erysipelotrichaceae;g__Solobacterium;s__unclassified_g__Solobacterium
OTU724	4	113	189	82	113	21	83	149	571	69	268	17	516	28	91	199	141	149	62	33	152	164	d__Bacteria;k__norank;p__Bacteroidetes;c__Bacteroidia;o__Bacteroidales;f__Prevotellaceae;g__Prevotellaceae_UCG-003;s__uncultured_rumen_bacterium_g__Prevotellaceae_UCG-003
OTU725	1	7	11	0	9	0	7	18	3	13	9	4	3	4	74	0	10	6	10	1	2	1	d__Bacteria;k__norank;p__Actinobacteria;c__Actinobacteria;o__Coriobacteriales;f__Coriobacteriaceae;g__unclassified_f__Coriobacteriaceae;s__unclassified_f__Coriobacteriaceae
OTU726	0	22	16	5	7	0	1	8	0	5	0	0	10	2	7	8	0	6	1	0	11	15	d__Bacteria;k__norank;p__Bacteroidetes;c__Bacteroidia;o__Bacteroidales;f__Rikenellaceae;g__Rikenellaceae_RC9_gut_group;s__unclassified_g__Rikenellaceae_RC9_gut_group
OTU727	0	22	19	16	8	10	1	1	1	13	16	11	2	15	7	12	8	7	16	20	17	10	d__Bacteria;k__norank;p__Firmicutes;c__Clostridia;o__Clostridiales;f__Lachnospiraceae;g__Lachnospiraceae_AC2044_group;s__uncultured_rumen_bacterium_g__Lachnospiraceae_AC2044_group
OTU728	5	2	7	4	4	5	5	1	2	3	2	13	3	0	7	1	4	1	1	1	0	3	d__Bacteria;k__norank;p__Actinobacteria;c__Actinobacteria;o__Corynebacteriales;f__Corynebacteriaceae;g__Corynebacterium_1;s__Corynebacterium_freneyi
OTU729	2	1	2	4	1	2	1	3	2	1	0	2	0	2	5	0	2	1	1	1	1	0	d__Bacteria;k__norank;p__Firmicutes;c__Clostridia;o__Clostridiales;f__Lachnospiraceae;g__Lachnospiraceae_UCG-002;s__uncultured_rumen_bacterium_g__Lachnospiraceae_UCG-002
OTU730	6	10	5	13	19	33	18	23	5	9	9	4	4	0	39	10	16	8	13	10	8	2	d__Bacteria;k__norank;p__Firmicutes;c__Clostridia;o__Clostridiales;f__Lachnospiraceae;g__Lachnospiraceae_AC2044_group;s__uncultured_rumen_bacterium_g__Lachnospiraceae_AC2044_group
OTU731	0	0	0	6	0	2	1	0	0	0	0	1	0	0	2	1	0	0	0	2	1	0	d__Bacteria;k__norank;p__Proteobacteria;c__Alphaproteobacteria;o__Rhodospirillales;f__Rhodospirillaceae;g__norank_f__Rhodospirillaceae;s__unclassified_g__norank_f__Rhodospirillaceae
OTU732	0	2	8	1	1	2	4	3	5	4	8	1	0	0	20	4	12	3	7	4	0	2	d__Bacteria;k__norank;p__Bacteroidetes;c__Bacteroidia;o__Bacteroidales;f__Bacteroidales_S24-7_group;g__norank_f__Bacteroidales_S24-7_group;s__uncultured_rumen_bacterium_g__norank_f__Bacteroidales_S24-7_group
OTU733	9	1	14	11	7	30	15	23	24	27	23	37	2	19	38	9	43	10	25	5	9	4	d__Bacteria;k__norank;p__Firmicutes;c__Clostridia;o__Clostridiales;f__Lachnospiraceae;g__Marvinbryantia;s__uncultured_rumen_bacterium_g__Marvinbryantia
OTU734	9	191	119	118	125	168	166	71	159	98	529	323	372	87	81	342	98	203	73	554	780	132	d__Bacteria;k__norank;p__Bacteroidetes;c__Bacteroidia;o__Bacteroidales;f__Bacteroidales_RF16_group;g__norank_f__Bacteroidales_RF16_group;s__uncultured_rumen_bacterium_g__norank_f__Bacteroidales_RF16_group
OTU735	0	0	0	0	0	0	2	1	0	1	0	5	0	1	4	0	1	0	1	0	0	0	d__Bacteria;k__norank;p__Firmicutes;c__Clostridia;o__Clostridiales;f__Ruminococcaceae;g__Ruminiclostridium_5;s__unclassified_g__Ruminiclostridium_5
OTU736	0	0	8	2	2	0	1	5	2	4	0	4	1	1	6	0	4	4	3	0	2	2	d__Bacteria;k__norank;p__Firmicutes;c__Clostridia;o__Clostridiales;f__Lachnospiraceae;g__Marvinbryantia;s__uncultured_rumen_bacterium_g__Marvinbryantia
OTU737	0	3	14	0	18	0	4	0	2	0	6	0	8	1	33	0	1	33	0	0	18	6	d__Bacteria;k__norank;p__Firmicutes;c__Clostridia;o__Clostridiales;f__Lachnospiraceae;g__unclassified_f__Lachnospiraceae;s__unclassified_f__Lachnospiraceae
OTU738	1	19	20	18	18	19	11	16	4	13	13	10	3	17	18	28	29	14	25	27	38	14	d__Bacteria;k__norank;p__Firmicutes;c__Clostridia;o__Clostridiales;f__Lachnospiraceae;g__unclassified_f__Lachnospiraceae;s__unclassified_f__Lachnospiraceae
OTU739	1	0	5	1	0	0	2	0	81	43	1	26	0	1	41	0	0	22	0	17	14	9	d__Bacteria;k__norank;p__Proteobacteria;c__Gammaproteobacteria;o__Aeromonadales;f__Succinivibrionaceae;g__Succinivibrio;s__unclassified_g__Succinivibrio
OTU740	8	3	9	55	15	0	45	68	0	7	7	10	1	17	91	0	27	3	17	13	2	0	d__Bacteria;k__norank;p__Firmicutes;c__Clostridia;o__Clostridiales;f__Ruminococcaceae;g__Ruminiclostridium_9;s__uncultured_rumen_bacterium_g__Ruminiclostridium_9
OTU741	0	3	0	7	4	5	5	7	3	7	5	15	2	1	15	6	11	14	9	16	3	8	d__Bacteria;k__norank;p__Firmicutes;c__Clostridia;o__Clostridiales;f__Lachnospiraceae;g__Lachnospiraceae_NK3A20_group;s__unclassified_g__Lachnospiraceae_NK3A20_group
OTU742	2	4	8	3	2	3	8	15	5	2	0	9	1	1	9	1	7	5	8	7	5	3	d__Bacteria;k__norank;p__Firmicutes;c__Clostridia;o__Clostridiales;f__Lachnospiraceae;g__Lachnospiraceae_NK3A20_group;s__bacterium_WCD3001
OTU743	6	16	73	18	53	70	35	49	40	18	15	22	22	18	74	58	27	31	53	8	19	21	d__Bacteria;k__norank;p__Firmicutes;c__Clostridia;o__Clostridiales;f__Lachnospiraceae;g__Acetitomaculum;s__uncultured_rumen_bacterium_6C3d-13
OTU744	0	0	0	0	3	0	0	18	0	0	0	1	0	0	5	0	0	0	0	0	0	0	d__Bacteria;k__norank;p__Firmicutes;c__Clostridia;o__Clostridiales;f__Ruminococcaceae;g__Ruminiclostridium;s__uncultured_rumen_bacterium_g__Ruminiclostridium
OTU745	0	0	0	0	0	0	0	1	0	0	0	0	0	0	2	0	0	0	0	0	0	0	d__Bacteria;k__norank;p__Proteobacteria;c__Alphaproteobacteria;o__Rhodospirillales;f__Rhodospirillaceae;g__norank_f__Rhodospirillaceae;s__gut_metagenome_g__norank_f__Rhodospirillaceae
OTU746	0	1	0	1	0	0	0	1	0	3	0	2	0	1	4	0	1	1	4	2	2	1	d__Bacteria;k__norank;p__Firmicutes;c__Clostridia;o__Clostridiales;f__unclassified_o__Clostridiales;g__unclassified_o__Clostridiales;s__unclassified_o__Clostridiales
OTU747	2	16	34	9	16	22	11	12	15	29	25	12	13	6	30	46	28	13	15	8	14	26	d__Bacteria;k__norank;p__Firmicutes;c__Negativicutes;o__Selenomonadales;f__Veillonellaceae;g__Veillonellaceae_UCG-001;s__uncultured_rumen_bacterium_g__Veillonellaceae_UCG-001
OTU748	1	0	0	5	0	0	0	0	0	0	0	0	0	1	2	0	0	0	3	0	0	0	d__Bacteria;k__norank;p__Bacteroidetes;c__Bacteroidia;o__Bacteroidales;f__Bacteroidales_Incertae_Sedis;g__Phocaeicola;s__uncultured_bacterium_g__Phocaeicola
OTU749	0	3	5	1	3	3	4	4	4	8	3	5	3	1	11	4	8	6	5	10	4	5	d__Bacteria;k__norank;p__Firmicutes;c__Clostridia;o__Clostridiales;f__Lachnospiraceae;g__Lachnospiraceae_NK3A20_group;s__unclassified_g__Lachnospiraceae_NK3A20_group
OTU750	3	6	5	2	0	12	3	6	4	10	2	14	2	9	6	2	13	6	20	0	2	0	d__Bacteria;k__norank;p__Cyanobacteria;c__Cyanobacteria;o__norank_c__Cyanobacteria;f__norank_c__Cyanobacteria;g__norank_c__Cyanobacteria;s__Medicago_truncatula__barrel_medic__g__norank
OTU751	6	45	17	10	40	15	23	35	12	13	19	23	20	2	43	12	31	33	21	48	24	15	d__Bacteria;k__norank;p__Firmicutes;c__Clostridia;o__Clostridiales;f__Lachnospiraceae;g__norank_f__Lachnospiraceae;s__uncultured_Pseudobutyrivibrio_sp._g__norank
OTU752	0	0	3	3	0	1	2	2	3	1	1	1	1	4	12	0	2	1	3	2	5	0	d__Bacteria;k__norank;p__Firmicutes;c__Clostridia;o__Clostridiales;f__Ruminococcaceae;g__unclassified_f__Ruminococcaceae;s__unclassified_f__Ruminococcaceae
OTU753	7	1	0	0	3	0	2	3	2	0	4	0	1	0	4	1	2	3	0	4	2	1	d__Bacteria;k__norank;p__Bacteroidetes;c__Bacteroidia;o__Bacteroidales;f__Rikenellaceae;g__Rikenellaceae_RC9_gut_group;s__unclassified_g__Rikenellaceae_RC9_gut_group
OTU754	1	0	2	4	2	0	3	10	7	0	1	1	0	2	9	1	1	2	3	0	0	1	d__Bacteria;k__norank;p__Firmicutes;c__Clostridia;o__Clostridiales;f__Family_XIII;g__Family_XIII_UCG-001;s__uncultured_rumen_bacterium_g__Family_XIII_UCG-001
OTU755	0	0	1	1	0	0	0	1	0	1	0	1	1	1	1	0	0	0	1	0	1	0	d__Bacteria;k__norank;p__Firmicutes;c__Clostridia;o__Clostridiales;f__Ruminococcaceae;g__Ruminococcaceae_UCG-009;s__uncultured_bacterium_g__Ruminococcaceae_UCG-009
OTU756	0	3	0	2	1	1	1	1	1	1	0	0	0	0	3	1	1	0	1	0	0	0	d__Bacteria;k__norank;p__Bacteroidetes;c__Bacteroidia;o__Bacteroidales;f__Bacteroidales_S24-7_group;g__norank_f__Bacteroidales_S24-7_group;s__unclassified_g__norank_f__Bacteroidales_S24-7_group
OTU757	0	2	24	0	5	1	7	1	5	3	1	3	4	0	6	8	2	7	1	1	6	2	d__Bacteria;k__norank;p__Bacteroidetes;c__Bacteroidia;o__Bacteroidales;f__Rikenellaceae;g__Rikenellaceae_RC9_gut_group;s__unclassified_g__Rikenellaceae_RC9_gut_group
OTU758	0	38	30	5	26	13	33	36	35	23	36	24	25	8	69	12	21	56	20	33	33	25	d__Bacteria;k__norank;p__Firmicutes;c__Negativicutes;o__Selenomonadales;f__Veillonellaceae;g__Anaerovibrio;s__Anaerovibrio_lipolyticus
OTU759	0	0	3	3	1	1	2	1	2	4	0	3	0	0	1	0	6	2	1	1	1	1	d__Bacteria;k__norank;p__Firmicutes;c__Clostridia;o__Clostridiales;f__Ruminococcaceae;g__norank_f__Ruminococcaceae;s__uncultured_rumen_bacterium_g__norank_f__Ruminococcaceae
OTU760	0	0	2	2	0	0	3	1	1	2	1	0	0	2	2	0	0	2	5	1	0	0	d__Bacteria;k__norank;p__Firmicutes;c__Clostridia;o__Clostridiales;f__Ruminococcaceae;g__Anaerotruncus;s__uncultured_rumen_bacterium_g__Anaerotruncus
OTU761	0	0	0	0	1	0	0	0	0	0	0	1	0	0	4	0	0	2	3	0	0	1	d__Bacteria;k__norank;p__Firmicutes;c__Clostridia;o__Clostridiales;f__Lachnospiraceae;g__Syntrophococcus;s__unclassified_g__Syntrophococcus
OTU762	4	5	3	0	9	0	5	1	0	0	2	2	4	1	4	0	0	0	0	6	4	1	d__Bacteria;k__norank;p__Firmicutes;c__Erysipelotrichia;o__Erysipelotrichales;f__Erysipelotrichaceae;g__Asteroleplasma;s__uncultured_rumen_bacterium_g__Asteroleplasma
OTU763	5	6	0	0	1	3	0	1	0	4	0	5	0	1	3	0	0	3	1	0	0	0	d__Bacteria;k__norank;p__Proteobacteria;c__Alphaproteobacteria;o__Rhizobiales;f__Brucellaceae;g__Ochrobactrum;s__Ochrobactrum_intermedium_g__Ochrobactrum
OTU764	0	1	1	0	4	1	0	2	1	0	0	0	0	0	1	0	0	0	0	0	0	0	d__Bacteria;k__norank;p__unclassified_k__norank;c__unclassified_k__norank;o__unclassified_k__norank;f__unclassified_k__norank;g__unclassified_k__norank;s__unclassified_k__norank
OTU765	60	51	30	37	24	39	26	62	4	25	42	30	20	28	108	8	36	15	37	88	18	23	d__Bacteria;k__norank;p__Firmicutes;c__Clostridia;o__Clostridiales;f__Lachnospiraceae;g__Lachnospiraceae_NK4A136_group;s__rumen_bacterium_NK4B65
OTU766	0	2	0	1	0	3	2	1	0	0	0	1	0	0	2	0	1	0	0	1	1	0	d__Bacteria;k__norank;p__Firmicutes;c__Clostridia;o__Clostridiales;f__Lachnospiraceae;g__Lachnospiraceae_FE2018_group;s__uncultured_rumen_bacterium_g__Lachnospiraceae_FE2018_group
OTU767	0	0	1	0	0	0	0	0	2	1	0	0	1	0	5	0	0	0	0	0	0	0	d__Bacteria;k__norank;p__Firmicutes;c__Clostridia;o__Clostridiales;f__Ruminococcaceae;g__unclassified_f__Ruminococcaceae;s__unclassified_f__Ruminococcaceae
OTU768	1	1	2	0	1	1	0	0	0	1	1	0	0	0	2	0	4	0	0	0	0	1	d__Bacteria;k__norank;p__Actinobacteria;c__Actinobacteria;o__Corynebacteriales;f__Corynebacteriaceae;g__Corynebacterium_1;s__unclassified_g__Corynebacterium_1
OTU769	0	15	3	5	1	0	11	11	10	9	19	3	10	7	16	7	12	3	3	10	2	5	d__Bacteria;k__norank;p__Bacteroidetes;c__Bacteroidia;o__Bacteroidales;f__Prevotellaceae;g__Prevotella_1;s__unclassified_g__Prevotella_1
OTU770	86	140	664	295	304	244	369	475	226	412	195	666	150	523	1022	403	581	355	490	161	179	178	d__Bacteria;k__norank;p__Firmicutes;c__Clostridia;o__Clostridiales;f__Lachnospiraceae;g__Lachnospiraceae_NK3A20_group;s__uncultured_rumen_bacterium_3C0d-9
OTU771	0	0	0	1	0	2	4	4	2	1	0	2	0	6	14	2	2	3	3	3	0	1	d__Bacteria;k__norank;p__Firmicutes;c__Clostridia;o__Clostridiales;f__Defluviitaleaceae;g__Defluviitaleaceae_UCG-011;s__uncultured_rumen_bacterium_g__Defluviitaleaceae_UCG-011
OTU772	1	0	0	0	0	0	0	0	0	0	2	0	1	0	3	0	1	0	0	0	1	0	d__Bacteria;k__norank;p__Firmicutes;c__Clostridia;o__Clostridiales;f__Lachnospiraceae;g__Butyrivibrio_2;s__uncultured_rumen_bacterium_g__Butyrivibrio_2
OTU773	12	0	9	88	12	16	7	21	8	12	5	10	1	10	45	5	23	5	27	12	12	2	d__Bacteria;k__norank;p__Bacteroidetes;c__Bacteroidia;o__Bacteroidales;f__Bacteroidales_BS11_gut_group;g__norank_f__Bacteroidales_BS11_gut_group;s__uncultured_rumen_bacterium_g__norank_f__Bacteroidales_BS11_gut_group
OTU774	5	3	27	19	7	9	1	12	23	15	2	7	0	21	16	18	26	10	24	6	3	9	d__Bacteria;k__norank;p__Bacteroidetes;c__Bacteroidia;o__Bacteroidales;f__Rikenellaceae;g__U29-B03;s__unclassified_g__U29-B03
OTU775	6	4	14	10	5	7	15	4	5	18	5	6	15	9	34	9	22	7	28	13	7	7	d__Bacteria;k__norank;p__Bacteroidetes;c__Bacteroidia;o__Bacteroidales;f__Rikenellaceae;g__Rikenellaceae_RC9_gut_group;s__uncultured_bacterium_g__Rikenellaceae_RC9_gut_group
OTU776	0	1	3	1	0	3	7	1	0	3	22	6	5	1	7	5	3	6	4	11	3	4	d__Bacteria;k__norank;p__Bacteroidetes;c__Bacteroidia;o__Bacteroidales;f__Prevotellaceae;g__unclassified_f__Prevotellaceae;s__unclassified_f__Prevotellaceae
OTU777	36	13	10	87	10	80	36	81	29	133	59	105	6	163	64	5	51	6	125	62	5	14	d__Bacteria;k__norank;p__Bacteroidetes;c__Bacteroidia;o__Bacteroidales;f__Prevotellaceae;g__Prevotella_1;s__unclassified_g__Prevotella_1
OTU778	42	32	30	40	21	25	53	139	51	96	38	45	73	51	132	19	85	47	73	130	26	57	d__Bacteria;k__norank;p__Bacteroidetes;c__Bacteroidia;o__Bacteroidales;f__Prevotellaceae;g__Prevotella_1;s__uncultured_rumen_bacterium_g__Prevotella_1
OTU779	3	0	0	6	0	158	19	6	37	39	5	23	2	85	23	0	17	1	9	5	0	2	d__Bacteria;k__norank;p__Bacteroidetes;c__Bacteroidia;o__Bacteroidales;f__Prevotellaceae;g__Prevotella_1;s__uncultured_rumen_bacterium_g__Prevotella_1
OTU780	55	43	139	73	51	63	85	121	55	87	39	131	31	107	347	99	174	74	125	43	43	34	d__Bacteria;k__norank;p__Firmicutes;c__Clostridia;o__Clostridiales;f__Lachnospiraceae;g__Lachnospiraceae_NK3A20_group;s__uncultured_rumen_bacterium_g__Lachnospiraceae_NK3A20_group
OTU781	0	5	2	0	3	1	2	5	3	5	1	1	2	5	6	5	1	1	2	1	5	1	d__Bacteria;k__norank;p__Firmicutes;c__Erysipelotrichia;o__Erysipelotrichales;f__Erysipelotrichaceae;g__Asteroleplasma;s__unclassified_g__Asteroleplasma
OTU782	0	0	0	0	1	0	0	0	5	0	0	0	0	0	6	7	1	1	1	0	4	3	d__Bacteria;k__norank;p__Bacteroidetes;c__unclassified_p__Bacteroidetes;o__unclassified_p__Bacteroidetes;f__unclassified_p__Bacteroidetes;g__unclassified_p__Bacteroidetes;s__unclassified_p__Bacteroidetes
OTU783	6	0	74	67	28	27	29	122	30	46	42	63	18	12	137	36	104	19	44	39	52	21	d__Bacteria;k__norank;p__Bacteroidetes;c__Bacteroidia;o__Bacteroidales;f__Bacteroidales_BS11_gut_group;g__norank_f__Bacteroidales_BS11_gut_group;s__uncultured_bacterium_g__norank_f__Bacteroidales_BS11_gut_group
OTU784	15	60	65	23	105	93	56	53	94	151	161	56	29	122	170	18	117	84	115	59	34	69	d__Bacteria;k__norank;p__Bacteroidetes;c__Bacteroidia;o__Bacteroidales;f__Prevotellaceae;g__Prevotella_1;s__uncultured_rumen_bacterium_g__Prevotella_1
OTU785	2	0	175	42	96	12	131	73	103	135	78	72	31	45	239	91	103	53	73	33	80	70	d__Bacteria;k__norank;p__Bacteroidetes;c__Bacteroidia;o__Bacteroidales;f__Bacteroidales_BS11_gut_group;g__norank_f__Bacteroidales_BS11_gut_group;s__uncultured_bacterium_g__norank_f__Bacteroidales_BS11_gut_group
OTU786	4	34	20	14	3	16	24	69	4	18	110	9	21	7	117	4	61	28	14	96	36	12	d__Bacteria;k__norank;p__Bacteroidetes;c__Bacteroidia;o__Bacteroidales;f__Prevotellaceae;g__unclassified_f__Prevotellaceae;s__unclassified_f__Prevotellaceae
OTU787	0	0	15	0	2	2	7	6	14	8	7	4	1	16	13	4	4	6	6	0	4	2	d__Bacteria;k__norank;p__Bacteroidetes;c__Bacteroidia;o__Bacteroidales;f__Prevotellaceae;g__Prevotellaceae_UCG-001;s__uncultured_rumen_bacterium_g__Prevotellaceae_UCG-001
OTU788	0	4	0	0	0	0	0	0	1	0	2	1	1	1	3	0	0	0	1	2	0	2	d__Bacteria;k__norank;p__Tenericutes;c__Mollicutes;o__NB1-n;f__norank_o__NB1-n;g__norank_o__NB1-n;s__unidentified_rumen_bacterium_RF3
OTU789	5	9	48	9	18	12	141	21	42	22	55	16	72	0	102	83	44	164	9	42	146	49	d__Bacteria;k__norank;p__Bacteroidetes;c__Bacteroidia;o__Bacteroidales;f__Prevotellaceae;g__Prevotella_1;s__unclassified_g__Prevotella_1
OTU790	4	0	0	0	0	0	0	1	0	1	1	0	1	2	9	0	0	1	0	1	1	1	d__Bacteria;k__norank;p__Firmicutes;c__Erysipelotrichia;o__Erysipelotrichales;f__Erysipelotrichaceae;g__Solobacterium;s__uncultured_rumen_bacterium_g__Solobacterium
OTU791	0	0	2	0	1	0	0	1	1	2	0	1	0	0	3	2	0	1	2	0	0	1	d__Bacteria;k__norank;p__Firmicutes;c__Clostridia;o__Clostridiales;f__Lachnospiraceae;g__unclassified_f__Lachnospiraceae;s__unclassified_f__Lachnospiraceae
OTU792	0	8	4	1	1	2	1	2	0	10	2	3	0	2	10	1	14	3	8	10	5	1	d__Bacteria;k__norank;p__Bacteroidetes;c__Bacteroidia;o__Bacteroidales;f__Rikenellaceae;g__Rikenellaceae_RC9_gut_group;s__uncultured_rumen_bacterium_g__Rikenellaceae_RC9_gut_group
OTU793	34	0	2	25	6	4	18	30	1	7	9	6	4	3	29	1	7	4	7	15	11	6	d__Bacteria;k__norank;p__Bacteroidetes;c__Bacteroidia;o__Bacteroidales;f__Bacteroidales_BS11_gut_group;g__norank_f__Bacteroidales_BS11_gut_group;s__unclassified_g__norank_f__Bacteroidales_BS11_gut_group
OTU794	27	17	16	11	7	18	87	235	70	50	44	22	130	53	116	13	81	57	44	64	6	63	d__Bacteria;k__norank;p__Bacteroidetes;c__Bacteroidia;o__Bacteroidales;f__Prevotellaceae;g__Prevotella_1;s__uncultured_rumen_bacterium_g__Prevotella_1
OTU795	3	0	12	122	8	0	3	19	2	3	3	2	1	2	111	2	3	8	2	29	3	4	d__Bacteria;k__norank;p__Bacteroidetes;c__Bacteroidia;o__Bacteroidales;f__Bacteroidales_BS11_gut_group;g__norank_f__Bacteroidales_BS11_gut_group;s__uncultured_rumen_bacterium_g__norank_f__Bacteroidales_BS11_gut_group
OTU796	0	0	3	0	0	0	0	0	0	1	1	2	1	2	3	0	0	0	3	3	0	0	d__Bacteria;k__norank;p__Firmicutes;c__Clostridia;o__Clostridiales;f__Ruminococcaceae;g__Ruminococcaceae_UCG-012;s__uncultured_rumen_bacterium_g__Ruminococcaceae_UCG-012
OTU797	0	4	17	0	3	0	2	1	9	13	7	22	9	3	29	2	7	23	2	11	15	4	d__Bacteria;k__norank;p__Bacteroidetes;c__Bacteroidia;o__Bacteroidales;f__Rikenellaceae;g__Rikenellaceae_RC9_gut_group;s__Eubacterium_sp._F1
OTU798	0	0	0	0	2	0	2	0	0	0	0	0	0	0	2	0	0	0	0	0	0	0	d__Bacteria;k__norank;p__unclassified_k__norank;c__unclassified_k__norank;o__unclassified_k__norank;f__unclassified_k__norank;g__unclassified_k__norank;s__unclassified_k__norank
OTU799	0	0	1	1	0	1	4	0	2	4	0	6	1	2	5	1	2	1	3	2	0	3	d__Bacteria;k__norank;p__Bacteroidetes;c__Bacteroidia;o__Bacteroidales;f__Rikenellaceae;g__Rikenellaceae_RC9_gut_group;s__uncultured_rumen_bacterium_g__Rikenellaceae_RC9_gut_group
OTU800	0	0	1	0	0	4	2	0	0	0	0	1	1	2	7	1	1	1	1	2	0	0	d__Bacteria;k__norank;p__Tenericutes;c__Mollicutes;o__Mollicutes_RF9;f__norank_o__Mollicutes_RF9;g__norank_o__Mollicutes_RF9;s__unclassified_g__norank_o__Mollicutes_RF9
OTU801	0	4	0	2	1	0	0	10	1	9	1	14	0	20	2	0	4	0	5	1	0	6	d__Bacteria;k__norank;p__Firmicutes;c__Clostridia;o__Clostridiales;f__Ruminococcaceae;g__norank_f__Ruminococcaceae;s__uncultured_rumen_bacterium_g__norank_f__Ruminococcaceae
OTU802	17664	1	22	302	3	274	1	306	0	28	1	80	0	3179	23	0	18	0	174	30	1	0	d__Bacteria;k__norank;p__Bacteroidetes;c__Bacteroidia;o__Bacteroidales;f__Prevotellaceae;g__Prevotella_7;s__uncultured_rumen_bacterium_g__Prevotella_7
OTU803	0	0	1	1	2	1	0	1	0	1	1	1	0	1	0	0	2	0	1	0	0	1	d__Bacteria;k__norank;p__Actinobacteria;c__Actinobacteria;o__Coriobacteriales;f__Coriobacteriaceae;g__unclassified_f__Coriobacteriaceae;s__unclassified_f__Coriobacteriaceae
OTU804	0	16	11	7	2	2	0	0	1	47	2	10	0	9	2	13	3	2	6	0	2	2	d__Bacteria;k__norank;p__Firmicutes;c__Clostridia;o__Clostridiales;f__Ruminococcaceae;g__norank_f__Ruminococcaceae;s__uncultured_rumen_bacterium_g__norank_f__Ruminococcaceae
OTU805	0	3	2	4	3	0	2	3	2	5	2	5	9	1	5	1	1	3	2	6	3	1	d__Bacteria;k__norank;p__Firmicutes;c__Erysipelotrichia;o__Erysipelotrichales;f__Erysipelotrichaceae;g__Erysipelotrichaceae_UCG-004;s__uncultured_rumen_bacterium_g__Erysipelotrichaceae_UCG-004
OTU806	0	1	0	3	0	0	0	1	1	0	0	0	0	0	1	0	0	0	0	3	0	0	d__Bacteria;k__norank;p__Bacteroidetes;c__Bacteroidia;o__Bacteroidales;f__Prevotellaceae;g__unclassified_f__Prevotellaceae;s__unclassified_f__Prevotellaceae
OTU807	1	2	2	7	0	11	3	9	6	11	5	10	0	15	2	3	13	0	18	14	0	0	d__Bacteria;k__norank;p__Bacteroidetes;c__Bacteroidia;o__Bacteroidales;f__Prevotellaceae;g__Prevotella_1;s__uncultured_bacterium_g__Prevotella_1
OTU808	6	16	5	27	5	10	2	14	0	7	3	7	2	5	13	5	8	3	10	14	8	5	d__Bacteria;k__norank;p__Bacteroidetes;c__Bacteroidia;o__Bacteroidales;f__Rikenellaceae;g__Rikenellaceae_RC9_gut_group;s__unclassified_g__Rikenellaceae_RC9_gut_group
OTU809	16	9	16	17	17	12	15	16	9	18	7	11	17	9	23	22	9	15	19	22	11	11	d__Bacteria;k__norank;p__Bacteroidetes;c__Bacteroidia;o__Bacteroidales;f__Rikenellaceae;g__Rikenellaceae_RC9_gut_group;s__unclassified_g__Rikenellaceae_RC9_gut_group
OTU810	0	1	0	6	1	1	0	0	0	3	0	0	1	0	4	0	1	5	2	0	0	3	d__Bacteria;k__norank;p__Firmicutes;c__Clostridia;o__Clostridiales;f__Ruminococcaceae;g__Ruminococcaceae_UCG-010;s__uncultured_rumen_bacterium_g__Ruminococcaceae_UCG-010
OTU811	0	0	0	2	2	0	3	0	1	0	3	1	0	0	3	1	1	1	0	1	0	0	d__Bacteria;k__norank;p__Proteobacteria;c__Betaproteobacteria;o__Burkholderiales;f__Comamonadaceae;g__Comamonas;s__uncultured_rumen_bacterium_g__Comamonas
OTU812	1	0	0	3	0	0	0	1	0	0	0	0	0	0	0	0	0	0	1	1	0	2	d__Bacteria;k__norank;p__Tenericutes;c__Mollicutes;o__Mollicutes_RF9;f__norank_o__Mollicutes_RF9;g__norank_o__Mollicutes_RF9;s__uncultured_prokaryote_g__norank_o__Mollicutes_RF9
OTU813	19	11	20	15	13	7	32	18	14	5	13	46	10	1	36	3	18	17	7	27	13	5	d__Bacteria;k__norank;p__Firmicutes;c__Clostridia;o__Clostridiales;f__Peptostreptococcaceae;g__unclassified_f__Peptostreptococcaceae;s__unclassified_f__Peptostreptococcaceae
OTU814	2	0	0	16	0	1	6	2	0	0	0	0	1	0	1	0	1	0	2	9	0	0	d__Bacteria;k__norank;p__Bacteroidetes;c__Bacteroidia;o__Bacteroidales;f__Bacteroidales_RF16_group;g__norank_f__Bacteroidales_RF16_group;s__uncultured_bacterium_g__norank_f__Bacteroidales_RF16_group
OTU815	1	1	0	14	0	3	2	1	0	4	4	3	0	0	0	0	6	0	7	2	0	3	d__Bacteria;k__norank;p__Cyanobacteria;c__Cyanobacteria;o__Gastranaerophilales;f__norank_o__Gastranaerophilales;g__norank_o__Gastranaerophilales;s__uncultured_rumen_bacterium_g__norank_o__Gastranaerophilales
OTU816	9	8	20	13	3	12	21	4	22	21	25	7	12	35	11	18	8	19	21	11	6	19	d__Bacteria;k__norank;p__Bacteroidetes;c__Bacteroidia;o__Bacteroidales;f__Prevotellaceae;g__Prevotella_1;s__unclassified_g__Prevotella_1
OTU817	2	0	0	2	0	0	1	3	1	2	0	1	0	2	2	0	0	0	4	0	0	0	d__Bacteria;k__norank;p__Firmicutes;c__Clostridia;o__Clostridiales;f__Ruminococcaceae;g__Ruminiclostridium_9;s__uncultured_rumen_bacterium_g__Ruminiclostridium_9
OTU818	1	2	4	24	2	0	1	6	1	7	4	5	0	1	6	2	1	10	1	4	8	2	d__Bacteria;k__norank;p__Bacteroidetes;c__Bacteroidia;o__Bacteroidales;f__Bacteroidales_RF16_group;g__norank_f__Bacteroidales_RF16_group;s__uncultured_rumen_bacterium_g__norank_f__Bacteroidales_RF16_group
OTU819	15	67	37	109	77	15	15	21	142	87	39	36	32	84	28	42	40	46	30	16	25	43	d__Bacteria;k__norank;p__Bacteroidetes;c__Bacteroidia;o__Bacteroidales;f__Prevotellaceae;g__Prevotellaceae_UCG-003;s__uncultured_rumen_bacterium_g__Prevotellaceae_UCG-003
OTU820	8	8	22	5	4	5	5	5	13	19	9	4	11	17	6	6	29	5	20	5	3	13	d__Bacteria;k__norank;p__Bacteroidetes;c__Bacteroidia;o__Bacteroidales;f__Prevotellaceae;g__Prevotella_1;s__uncultured_bacterium_g__Prevotella_1
OTU821	0	0	0	2	0	0	0	0	0	0	0	0	0	0	0	0	0	0	0	0	1	0	d__Bacteria;k__norank;p__unclassified_k__norank;c__unclassified_k__norank;o__unclassified_k__norank;f__unclassified_k__norank;g__unclassified_k__norank;s__unclassified_k__norank
OTU822	1	1	14	3	0	2	6	0	0	11	1	3	3	3	2	10	2	5	9	1	3	2	d__Bacteria;k__norank;p__Firmicutes;c__Clostridia;o__Clostridiales;f__Ruminococcaceae;g__Ruminiclostridium_9;s__uncultured_Clostridia_bacterium_g__Ruminiclostridium_9
OTU823	11	13	12	12	0	16	5	24	2	20	6	17	5	27	12	4	16	8	20	5	2	3	d__Bacteria;k__norank;p__Bacteroidetes;c__Bacteroidia;o__Bacteroidales;f__Prevotellaceae;g__unclassified_f__Prevotellaceae;s__unclassified_f__Prevotellaceae
OTU824	15	3	3	7	14	13	1	0	0	2	5	8	4	3	1	0	4	2	2	15	2	4	d__Bacteria;k__norank;p__Firmicutes;c__Clostridia;o__Clostridiales;f__Lachnospiraceae;g__Pseudobutyrivibrio;s__Lachnospiraceae_bacterium_AC2012
OTU825	3	4	9	3	2	3	9	5	0	3	0	3	4	0	11	5	6	4	6	5	3	1	d__Bacteria;k__norank;p__Bacteroidetes;c__Bacteroidia;o__Bacteroidales;f__Rikenellaceae;g__unclassified_f__Rikenellaceae;s__unclassified_f__Rikenellaceae
OTU826	7	0	2	234	0	0	0	0	0	1	0	0	0	0	2	0	0	0	0	0	0	0	d__Bacteria;k__norank;p__Firmicutes;c__Clostridia;o__Clostridiales;f__Ruminococcaceae;g__[Eubacterium]_coprostanoligenes_group;s__uncultured_rumen_bacterium_g__[Eubacterium]_coprostanoligenes_group
OTU827	0	3	5	6	3	0	2	1	1	3	4	2	1	4	3	2	4	1	3	3	4	1	d__Bacteria;k__norank;p__Firmicutes;c__Clostridia;o__Clostridiales;f__Ruminococcaceae;g__Saccharofermentans;s__bacterium_XPD1004
OTU828	1	0	0	3	0	0	0	0	0	0	0	0	0	3	0	0	0	0	0	0	0	0	d__Bacteria;k__norank;p__Firmicutes;c__Clostridia;o__Clostridiales;f__Lachnospiraceae;g__Coprococcus_1;s__uncultured_bacterium_g__Coprococcus_1
OTU829	0	10	16	199	6	10	2	3	2	8	14	5	1	10	4	4	8	1	8	7	0	7	d__Bacteria;k__norank;p__Bacteroidetes;c__Bacteroidia;o__Bacteroidales;f__Prevotellaceae;g__unclassified_f__Prevotellaceae;s__unclassified_f__Prevotellaceae
OTU830	0	0	0	6	0	0	0	1	0	1	0	0	0	0	0	0	0	0	0	0	0	0	d__Bacteria;k__norank;p__Bacteroidetes;c__Bacteroidia;o__Bacteroidales;f__Prevotellaceae;g__Prevotella_7;s__uncultured_rumen_bacterium_g__Prevotella_7
OTU831	0	0	6	17	0	0	2	0	5	4	6	2	2	5	2	3	1	1	3	2	10	12	d__Bacteria;k__norank;p__Bacteroidetes;c__Bacteroidia;o__Bacteroidales;f__Prevotellaceae;g__Prevotella_1;s__unclassified_g__Prevotella_1
OTU832	4	2	39	14	20	2	4	5	20	5	6	10	9	10	26	27	13	23	34	16	3	10	d__Bacteria;k__norank;p__Bacteroidetes;c__Bacteroidia;o__Bacteroidales;f__Bacteroidales_S24-7_group;g__norank_f__Bacteroidales_S24-7_group;s__unclassified_g__norank_f__Bacteroidales_S24-7_group
OTU833	0	0	2	7	0	6	0	1	3	3	2	0	11	20	1	0	2	0	2	1	0	6	d__Bacteria;k__norank;p__Bacteroidetes;c__Bacteroidia;o__Bacteroidales;f__Prevotellaceae;g__Prevotella_1;s__uncultured_rumen_bacterium_g__Prevotella_1
OTU834	0	5	0	1	4	1	0	0	0	0	0	2	0	2	0	0	1	0	2	0	0	1	d__Bacteria;k__norank;p__Firmicutes;c__Clostridia;o__Clostridiales;f__Ruminococcaceae;g__Ruminococcaceae_UCG-014;s__unclassified_g__Ruminococcaceae_UCG-014
OTU835	5	1	45	10	15	12	13	1	12	23	33	12	4	10	16	49	15	16	11	1	15	13	d__Bacteria;k__norank;p__Bacteroidetes;c__Bacteroidia;o__Bacteroidales;f__Bacteroidales_S24-7_group;g__norank_f__Bacteroidales_S24-7_group;s__uncultured_rumen_bacterium_g__norank_f__Bacteroidales_S24-7_group
OTU836	3	4	0	6	6	2	2	0	4	5	3	4	12	2	6	2	1	2	0	17	12	4	d__Bacteria;k__norank;p__Firmicutes;c__Erysipelotrichia;o__Erysipelotrichales;f__Erysipelotrichaceae;g__Erysipelotrichaceae_UCG-004;s__unidentified_rumen_bacterium_RFN20
OTU837	0	0	0	62	0	0	0	13	0	1	0	1	0	0	1	0	4	1	2	1	0	0	d__Bacteria;k__norank;p__Cyanobacteria;c__Cyanobacteria;o__Gastranaerophilales;f__norank_o__Gastranaerophilales;g__norank_o__Gastranaerophilales;s__uncultured_rumen_bacterium_g__norank_o__Gastranaerophilales
OTU838	0	0	9	1	3	4	0	0	0	5	3	3	4	5	3	3	5	5	4	1	5	4	d__Bacteria;k__norank;p__Firmicutes;c__Clostridia;o__Clostridiales;f__Lachnospiraceae;g__Marvinbryantia;s__uncultured_rumen_bacterium_g__Marvinbryantia
OTU839	0	2	0	26	0	1	4	11	2	5	0	2	2	6	5	4	11	5	2	4	1	9	d__Bacteria;k__norank;p__Firmicutes;c__Clostridia;o__Clostridiales;f__Lachnospiraceae;g__Lachnospiraceae_ND3007_group;s__uncultured_rumen_bacterium_g__Lachnospiraceae_ND3007_group
OTU840	3	0	1	3	1	1	4	0	1	2	1	2	0	0	2	3	1	0	2	0	2	3	d__Bacteria;k__norank;p__Tenericutes;c__Mollicutes;o__Anaeroplasmatales;f__Anaeroplasmataceae;g__Anaeroplasma;s__uncultured_rumen_bacterium_g__Anaeroplasma
OTU841	9	8	27	10	5	26	10	12	16	44	15	24	5	84	8	28	20	10	40	5	4	32	d__Bacteria;k__norank;p__Bacteroidetes;c__Bacteroidia;o__Bacteroidales;f__Bacteroidales_Incertae_Sedis;g__Phocaeicola;s__uncultured_rumen_bacterium_g__Phocaeicola
OTU842	0	0	1	9	0	0	0	0	0	0	0	0	1	0	0	0	0	0	0	0	0	0	d__Bacteria;k__norank;p__Cyanobacteria;c__Cyanobacteria;o__Gastranaerophilales;f__norank_o__Gastranaerophilales;g__norank_o__Gastranaerophilales;s__uncultured_bacterium_g__norank_o__Gastranaerophilales
OTU843	11	12	40	6	45	11	4	12	21	13	10	7	14	15	21	22	15	6	15	1	2	33	d__Bacteria;k__norank;p__Bacteroidetes;c__Bacteroidia;o__Bacteroidales;f__Prevotellaceae;g__Prevotellaceae_UCG-003;s__uncultured_rumen_bacterium_g__Prevotellaceae_UCG-003
OTU844	6	37	9	8	65	5	12	31	6	8	11	5	13	2	44	8	25	8	3	13	8	10	d__Bacteria;k__norank;p__Bacteroidetes;c__Bacteroidia;o__Bacteroidales;f__Rikenellaceae;g__Rikenellaceae_RC9_gut_group;s__uncultured_rumen_bacterium_g__Rikenellaceae_RC9_gut_group
OTU845	2	19	17	5	50	7	2	2	9	8	2	3	14	7	12	42	9	3	8	1	9	12	d__Bacteria;k__norank;p__Bacteroidetes;c__Bacteroidia;o__Bacteroidales;f__Prevotellaceae;g__Prevotellaceae_UCG-003;s__unclassified_g__Prevotellaceae_UCG-003
OTU846	0	0	1	38	0	2	2	1	0	6	1	1	0	14	4	0	7	0	1	0	0	0	d__Bacteria;k__norank;p__Actinobacteria;c__Actinobacteria;o__Bifidobacteriales;f__Bifidobacteriaceae;g__Bifidobacterium;s__unclassified_g__Bifidobacterium
OTU847	1	8	28	9	9	32	3	42	12	13	11	23	11	5	12	13	11	9	23	78	17	5	d__Bacteria;k__norank;p__Tenericutes;c__Mollicutes;o__Mollicutes_RF9;f__norank_o__Mollicutes_RF9;g__norank_o__Mollicutes_RF9;s__uncultured_bacterium_g__norank_o__Mollicutes_RF9
OTU848	3	2	4	6	7	5	4	4	2	1	5	5	1	4	8	8	1	6	3	5	2	3	d__Bacteria;k__norank;p__Firmicutes;c__Clostridia;o__Clostridiales;f__Lachnospiraceae;g__Lachnospiraceae_NK3A20_group;s__bacterium_ND2018
OTU849	0	6	5	7	7	2	8	3	0	6	6	8	4	3	1	5	8	3	11	38	5	3	d__Bacteria;k__norank;p__Tenericutes;c__Mollicutes;o__Mollicutes_RF9;f__norank_o__Mollicutes_RF9;g__norank_o__Mollicutes_RF9;s__unclassified_g__norank_o__Mollicutes_RF9
OTU850	0	4	3	54	4	1	0	0	1	23	10	14	1	0	2	1	7	1	0	1	3	1	d__Bacteria;k__norank;p__Firmicutes;c__Clostridia;o__Clostridiales;f__Ruminococcaceae;g__norank_f__Ruminococcaceae;s__Ruminococcus_sp._YE281
OTU851	0	2	7	7	2	13	1	1	6	15	10	4	4	16	2	16	2	12	9	3	8	13	d__Bacteria;k__norank;p__Bacteroidetes;c__Bacteroidia;o__Bacteroidales;f__Prevotellaceae;g__Prevotella_1;s__unclassified_g__Prevotella_1
OTU852	2	4	7	7	2	5	2	4	5	7	6	9	1	8	5	3	9	6	6	2	2	0	d__Bacteria;k__norank;p__Firmicutes;c__Clostridia;o__Clostridiales;f__Lachnospiraceae;g__unclassified_f__Lachnospiraceae;s__unclassified_f__Lachnospiraceae
OTU853	0	1	2	4	2	1	0	0	0	0	1	1	0	1	1	0	1	1	2	1	0	1	d__Bacteria;k__norank;p__Verrucomicrobia;c__WCHB1-41;o__norank_c__WCHB1-41;f__norank_c__WCHB1-41;g__norank_c__WCHB1-41;s__uncultured_rumen_bacterium_g__norank_c__WCHB1-41
OTU854	1	5	4	28	0	4	2	2	4	3	6	1	2	0	2	1	5	0	1	0	4	1	d__Bacteria;k__norank;p__Bacteroidetes;c__Bacteroidia;o__Bacteroidales;f__Prevotellaceae;g__Prevotellaceae_UCG-003;s__unclassified_g__Prevotellaceae_UCG-003
OTU855	3	0	1	3	0	1	1	2	2	1	0	5	0	1	4	0	2	1	2	4	0	0	d__Bacteria;k__norank;p__Bacteroidetes;c__Bacteroidia;o__Bacteroidales;f__Rikenellaceae;g__Rikenellaceae_RC9_gut_group;s__unclassified_g__Rikenellaceae_RC9_gut_group
OTU856	41	0	0	54	0	0	2	10	0	0	0	0	0	0	0	0	1	0	12	0	0	0	d__Bacteria;k__norank;p__Firmicutes;c__Clostridia;o__Clostridiales;f__Lachnospiraceae;g__Syntrophococcus;s__uncultured_bacterium_g__Syntrophococcus
OTU857	0	0	1	1	0	0	0	0	0	0	0	1	1	0	0	2	2	0	0	0	0	0	d__Bacteria;k__norank;p__Firmicutes;c__Clostridia;o__Clostridiales;f__Ruminococcaceae;g__[Eubacterium]_coprostanoligenes_group;s__uncultured_bacterium_g__[Eubacterium]_coprostanoligenes_group
OTU858	0	3	2	2	2	0	0	0	0	0	3	0	0	0	0	2	0	4	1	2	0	0	d__Bacteria;k__norank;p__Firmicutes;c__Clostridia;o__Clostridiales;f__Lachnospiraceae;g__Anaerostipes;s__uncultured_rumen_bacterium_g__Anaerostipes
OTU859	0	0	0	3	0	0	0	2	0	0	0	1	0	0	4	0	0	1	0	0	1	1	d__Bacteria;k__norank;p__Proteobacteria;c__Alphaproteobacteria;o__Rhodospirillales;f__Rhodospirillaceae;g__norank_f__Rhodospirillaceae;s__unclassified_g__norank_f__Rhodospirillaceae
OTU860	1	5	4	8	2	4	4	5	2	5	1	3	2	1	2	0	1	0	4	1	1	0	d__Bacteria;k__norank;p__Firmicutes;c__Clostridia;o__Clostridiales;f__Lachnospiraceae;g__Acetitomaculum;s__uncultured_rumen_bacterium_g__Acetitomaculum
OTU861	0	0	3	2	2	1	0	1	0	2	3	3	1	0	8	2	3	0	4	0	0	1	d__Bacteria;k__norank;p__Firmicutes;c__Clostridia;o__Clostridiales;f__Lachnospiraceae;g__Acetitomaculum;s__unclassified_g__Acetitomaculum
OTU862	0	0	0	19	0	2	1	1	0	6	1	5	1	11	2	0	3	0	5	4	0	0	d__Bacteria;k__norank;p__Bacteroidetes;c__Bacteroidia;o__Bacteroidales;f__Prevotellaceae;g__Prevotella_1;s__uncultured_rumen_bacterium_g__Prevotella_1
OTU863	7	0	1	24	0	0	0	0	0	0	0	0	0	0	0	0	0	0	0	0	0	0	d__Bacteria;k__norank;p__Firmicutes;c__Clostridia;o__Clostridiales;f__Lachnospiraceae;g__Acetitomaculum;s__uncultured_rumen_bacterium_g__Acetitomaculum
OTU864	0	3	14	1	3	2	0	5	7	7	2	5	1	18	4	5	4	3	12	0	2	6	d__Bacteria;k__norank;p__Bacteroidetes;c__Bacteroidia;o__Bacteroidales;f__Prevotellaceae;g__Prevotellaceae_NK3B31_group;s__uncultured_rumen_bacterium_g__Prevotellaceae_NK3B31_group
OTU865	0	0	0	0	0	1	0	3	1	3	1	1	0	3	1	0	0	0	2	2	0	1	d__Bacteria;k__norank;p__Spirochaetae;c__Spirochaetes;o__Spirochaetales;f__Spirochaetaceae;g__Treponema_2;s__unclassified_g__Treponema_2
OTU866	0	0	1	0	3	1	2	5	0	1	3	1	0	7	12	1	4	6	7	3	0	1	d__Bacteria;k__norank;p__Tenericutes;c__Mollicutes;o__Mollicutes_RF9;f__norank_o__Mollicutes_RF9;g__norank_o__Mollicutes_RF9;s__uncultured_rumen_bacterium_g__norank_o__Mollicutes_RF9
OTU867	0	5	12	0	1	0	2	0	1	4	3	3	0	3	10	3	5	2	2	1	2	3	d__Bacteria;k__norank;p__Bacteroidetes;c__Bacteroidia;o__Bacteroidales;f__Bacteroidales_S24-7_group;g__norank_f__Bacteroidales_S24-7_group;s__uncultured_bacterium_g__norank_f__Bacteroidales_S24-7_group
OTU868	0	0	18	0	0	1	2	0	3	16	18	4	3	11	14	10	3	3	3	1	7	7	d__Bacteria;k__norank;p__Bacteroidetes;c__Bacteroidia;o__Bacteroidales;f__Bacteroidales_S24-7_group;g__norank_f__Bacteroidales_S24-7_group;s__uncultured_rumen_bacterium_g__norank_f__Bacteroidales_S24-7_group
OTU869	7	14	21	51	30	37	15	7	1	48	56	49	19	98	11	20	29	21	44	60	18	19	d__Bacteria;k__norank;p__Firmicutes;c__Clostridia;o__Clostridiales;f__Ruminococcaceae;g__Ruminococcus_1;s__Ruminococcus_flavefaciens
OTU870	0	5	5	9	2	9	2	3	6	8	1	4	6	46	8	1	11	4	13	2	2	2	d__Bacteria;k__norank;p__Bacteroidetes;c__Bacteroidia;o__Bacteroidales;f__Bacteroidales_UCG-001;g__norank_f__Bacteroidales_UCG-001;s__uncultured_rumen_bacterium_g__norank_f__Bacteroidales_UCG-001
OTU871	2	22	22	10	29	34	21	4	33	60	112	68	11	151	8	55	7	6	59	20	13	76	d__Bacteria;k__norank;p__Bacteroidetes;c__Bacteroidia;o__Bacteroidales;f__Prevotellaceae;g__Prevotellaceae_UCG-001;s__unclassified_g__Prevotellaceae_UCG-001
OTU872	0	0	2	0	0	0	0	0	5	3	4	0	0	6	0	1	2	0	2	0	1	0	d__Bacteria;k__norank;p__Bacteroidetes;c__Bacteroidia;o__Bacteroidales;f__Prevotellaceae;g__Prevotellaceae_NK3B31_group;s__unclassified_g__Prevotellaceae_NK3B31_group
OTU873	1	5	3	0	1	1	0	0	1	2	2	1	0	25	0	1	1	0	3	1	0	4	d__Bacteria;k__norank;p__Spirochaetae;c__Spirochaetes;o__Spirochaetales;f__Spirochaetaceae;g__Treponema_2;s__uncultured_bacterium_g__Treponema_2
OTU874	0	0	0	0	0	0	0	0	0	1	0	0	0	2	0	0	1	0	0	0	0	0	d__Bacteria;k__norank;p__Bacteroidetes;c__Bacteroidia;o__Bacteroidales;f__Prevotellaceae;g__Prevotella_1;s__unclassified_g__Prevotella_1
OTU875	0	162	38	20	20	241	4	1	9	104	478	48	10	135	4	62	15	27	93	12	473	226	d__Bacteria;k__norank;p__Proteobacteria;c__Gammaproteobacteria;o__Aeromonadales;f__Succinivibrionaceae;g__Succinivibrionaceae_UCG-002;s__uncultured_rumen_bacterium_g__Succinivibrionaceae_UCG-002
OTU876	10	1	2	3	0	0	1	1	0	0	0	1	0	2	0	0	2	0	2	1	0	0	d__Bacteria;k__norank;p__Firmicutes;c__Bacilli;o__Lactobacillales;f__Lactobacillaceae;g__Lactobacillus;s__Lactobacillus_sp._C33LV5
OTU877	0	0	0	0	0	3	0	0	0	0	0	0	0	1	0	0	0	0	0	0	0	0	d__Bacteria;k__norank;p__Cyanobacteria;c__Cyanobacteria;o__norank_c__Cyanobacteria;f__norank_c__Cyanobacteria;g__norank_c__Cyanobacteria;s__Pteridium_aquilinum_subsp._aquilinum
OTU878	0	6	2	4	0	12	3	11	2	15	5	6	5	21	8	2	7	2	4	12	2	6	d__Bacteria;k__norank;p__Bacteroidetes;c__Bacteroidia;o__Bacteroidales;f__Prevotellaceae;g__Prevotella_1;s__unclassified_g__Prevotella_1
OTU879	0	15	28	0	4	3	2	1	4	20	21	8	2	91	2	16	9	3	17	1	0	10	d__Bacteria;k__norank;p__Spirochaetae;c__Spirochaetes;o__Spirochaetales;f__Spirochaetaceae;g__Treponema_2;s__unclassified_g__Treponema_2
OTU880	0	0	0	0	1	0	0	0	2	0	1	0	0	6	0	1	0	1	0	0	1	1	d__Bacteria;k__norank;p__Fibrobacteres;c__Fibrobacteria;o__Fibrobacterales;f__Fibrobacteraceae;g__Fibrobacter;s__uncultured_rumen_bacterium_g__Fibrobacter
OTU881	0	0	1	0	1	2	2	2	1	1	1	0	0	4	2	0	1	0	0	1	1	0	d__Bacteria;k__norank;p__Spirochaetae;c__Spirochaetes;o__Spirochaetales;f__Spirochaetaceae;g__Treponema_2;s__Treponema_sp._S
OTU882	0	11	6	2	1	5	18	2	22	18	33	6	9	9	11	5	4	20	6	19	12	12	d__Bacteria;k__norank;p__Bacteroidetes;c__Bacteroidia;o__Bacteroidales;f__Prevotellaceae;g__Prevotella_1;s__unclassified_g__Prevotella_1
OTU883	1	0	16	10	6	6	1	5	7	10	0	5	9	23	5	7	9	9	7	0	3	2	d__Bacteria;k__norank;p__Bacteroidetes;c__Bacteroidia;o__Bacteroidales;f__Bacteroidales_UCG-001;g__norank_f__Bacteroidales_UCG-001;s__uncultured_rumen_bacterium_g__norank_f__Bacteroidales_UCG-001
OTU884	0	4	5	15	6	7	8	5	1	9	14	17	6	13	3	23	6	3	14	28	6	5	d__Bacteria;k__norank;p__Bacteroidetes;c__Bacteroidia;o__Bacteroidales;f__Bacteroidales_RF16_group;g__norank_f__Bacteroidales_RF16_group;s__uncultured_bacterium_g__norank_f__Bacteroidales_RF16_group
OTU885	0	0	0	0	0	0	0	0	0	0	0	1	0	1	0	0	0	0	0	0	0	0	d__Bacteria;k__norank;p__Proteobacteria;c__Epsilonproteobacteria;o__Campylobacterales;f__Campylobacteraceae;g__Arcobacter;s__unclassified_g__Arcobacter
OTU886	1	15	123	145	45	21	25	59	138	63	59	36	93	53	39	49	63	40	64	28	32	61	d__Bacteria;k__norank;p__Bacteroidetes;c__Bacteroidia;o__Bacteroidales;f__Prevotellaceae;g__Prevotellaceae_UCG-003;s__uncultured_rumen_bacterium_g__Prevotellaceae_UCG-003
OTU887	4	0	4	3	2	1	3	9	0	6	2	8	5	8	19	5	7	7	9	3	2	3	d__Bacteria;k__norank;p__Firmicutes;c__Erysipelotrichia;o__Erysipelotrichales;f__Erysipelotrichaceae;g__Solobacterium;s__Erysipelotrichaceae_bacterium_NK3D112
OTU888	0	0	1	0	0	0	0	0	1	1	1	1	0	3	0	0	0	0	0	5	1	0	d__Bacteria;k__norank;p__Firmicutes;c__Clostridia;o__Clostridiales;f__Ruminococcaceae;g__Ruminococcaceae_UCG-010;s__uncultured_bacterium_g__Ruminococcaceae_UCG-010
OTU889	1	2	2	9	7	10	7	4	2	5	2	16	4	7	11	3	4	6	10	12	6	3	d__Bacteria;k__norank;p__Firmicutes;c__Clostridia;o__Clostridiales;f__Ruminococcaceae;g__Ruminiclostridium_6;s__uncultured_rumen_bacterium_g__Ruminiclostridium_6
OTU890	0	0	10	0	4	1	1	0	6	6	6	4	3	5	7	2	8	9	1	2	3	3	d__Bacteria;k__norank;p__Firmicutes;c__Clostridia;o__Clostridiales;f__Lachnospiraceae;g__Lachnoclostridium_10;s__unclassified_g__Lachnoclostridium_10
OTU891	0	0	0	0	0	2	1	0	0	5	0	1	0	3	1	2	2	0	0	5	0	0	d__Bacteria;k__norank;p__Bacteroidetes;c__Bacteroidia;o__Bacteroidales;f__Prevotellaceae;g__Prevotella_1;s__uncultured_rumen_bacterium_g__Prevotella_1
OTU892	0	1	8	0	10	0	1	0	4	5	6	2	9	13	3	16	1	4	1	0	3	22	d__Bacteria;k__norank;p__Bacteroidetes;c__Bacteroidia;o__Bacteroidales;f__Prevotellaceae;g__Prevotellaceae_UCG-001;s__uncultured_rumen_bacterium_g__Prevotellaceae_UCG-001
OTU893	0	0	5	2	5	0	1	2	2	2	1	2	1	3	10	5	4	3	3	3	2	3	d__Bacteria;k__norank;p__Firmicutes;c__Clostridia;o__Clostridiales;f__Lachnospiraceae;g__Lachnospiraceae_NK3A20_group;s__uncultured_bacterium_g__Lachnospiraceae_NK3A20_group
OTU894	0	1	6	0	1	1	1	1	0	0	0	0	0	6	0	0	1	0	1	0	0	0	d__Bacteria;k__norank;p__Spirochaetae;c__Spirochaetes;o__Spirochaetales;f__Spirochaetaceae;g__Treponema_2;s__uncultured_bacterium_g__Treponema_2
OTU895	0	1	4	0	2	0	0	0	1	0	1	1	1	1	0	2	0	1	1	0	1	0	d__Bacteria;k__norank;p__Firmicutes;c__Clostridia;o__Clostridiales;f__Ruminococcaceae;g__Ruminococcaceae_UCG-010;s__uncultured_bacterium_g__Ruminococcaceae_UCG-010
OTU896	1	6	4	0	7	7	1	0	6	4	3	2	12	3	1	7	1	6	3	5	2	10	d__Bacteria;k__norank;p__Bacteroidetes;c__Bacteroidia;o__Bacteroidales;f__Prevotellaceae;g__Prevotella_1;s__unclassified_g__Prevotella_1
OTU897	4	11	8	0	6	5	1	2	15	18	14	2	38	15	4	15	21	14	9	6	8	11	d__Bacteria;k__norank;p__Bacteroidetes;c__Bacteroidia;o__Bacteroidales;f__Bacteroidales_Incertae_Sedis;g__Phocaeicola;s__uncultured_rumen_bacterium_g__Phocaeicola
OTU898	2	0	5	9	2	1	3	1	6	11	6	9	2	16	9	1	2	17	10	5	1	3	d__Bacteria;k__norank;p__Bacteroidetes;c__Bacteroidia;o__Bacteroidales;f__Prevotellaceae;g__Prevotella_1;s__bacterium_XPB4001
OTU899	10	1	15	14	2	17	6	16	10	17	7	11	5	38	7	6	20	10	50	3	3	15	d__Bacteria;k__norank;p__Bacteroidetes;c__Bacteroidia;o__Bacteroidales;f__Prevotellaceae;g__Prevotellaceae_UCG-004;s__uncultured_rumen_bacterium_g__Prevotellaceae_UCG-004
OTU900	0	6	10	0	1	2	3	2	6	3	3	2	2	6	15	6	5	15	7	11	8	2	d__Bacteria;k__norank;p__Bacteroidetes;c__Bacteroidia;o__Bacteroidales;f__Rikenellaceae;g__Rikenellaceae_RC9_gut_group;s__Bacteroidales_bacterium_Bact_15
OTU901	0	4	10	2	3	1	0	2	6	2	3	8	1	8	4	4	0	4	0	2	6	4	d__Bacteria;k__norank;p__Firmicutes;c__Clostridia;o__Clostridiales;f__Ruminococcaceae;g__Ruminococcus_1;s__bacterium_MD3002
OTU902	0	2	4	0	5	1	0	0	2	3	1	1	2	4	0	2	0	1	1	0	2	2	d__Bacteria;k__norank;p__Bacteroidetes;c__Bacteroidia;o__Bacteroidales;f__Prevotellaceae;g__Prevotella_1;s__unclassified_g__Prevotella_1
OTU903	1	36	11	15	9	6	9	4	12	14	44	10	46	15	10	10	8	12	12	18	29	55	d__Bacteria;k__norank;p__Bacteroidetes;c__Bacteroidia;o__Bacteroidales;f__Prevotellaceae;g__Prevotella_1;s__unclassified_g__Prevotella_1
OTU904	0	1	2	1	3	2	0	3	1	1	1	0	2	2	1	1	1	1	0	6	3	0	d__Bacteria;k__norank;p__Firmicutes;c__Erysipelotrichia;o__Erysipelotrichales;f__Erysipelotrichaceae;g__Erysipelotrichaceae_UCG-004;s__unidentified_rumen_bacterium_RFN20
OTU905	0	2	2	1	4	1	0	0	1	3	1	4	0	4	1	1	2	1	2	2	1	0	d__Bacteria;k__norank;p__Tenericutes;c__Mollicutes;o__Mollicutes_RF9;f__norank_o__Mollicutes_RF9;g__norank_o__Mollicutes_RF9;s__unidentified_rumen_bacterium_RF9
OTU906	58	0	0	0	0	28	0	0	0	0	0	0	0	168	0	0	0	0	0	0	0	0	d__Bacteria;k__norank;p__Bacteroidetes;c__Bacteroidia;o__Bacteroidales;f__Prevotellaceae;g__Prevotella_7;s__unclassified_g__Prevotella_7
OTU907	0	5	4	8	2	3	2	0	1	2	4	4	0	12	0	2	3	4	6	1	0	0	d__Bacteria;k__norank;p__Firmicutes;c__Clostridia;o__Clostridiales;f__Ruminococcaceae;g__Ruminococcus_1;s__unclassified_g__Ruminococcus_1
OTU908	0	1	15	0	8	1	3	0	3	3	0	3	8	15	1	10	0	1	6	0	2	4	d__Bacteria;k__norank;p__Bacteroidetes;c__Bacteroidia;o__Bacteroidales;f__Prevotellaceae;g__Prevotella_1;s__uncultured_rumen_bacterium_g__Prevotella_1
OTU909	0	0	1	1	1	0	2	0	0	1	3	0	1	1	2	1	1	0	0	0	5	0	d__Bacteria;k__norank;p__Bacteroidetes;c__unclassified_p__Bacteroidetes;o__unclassified_p__Bacteroidetes;f__unclassified_p__Bacteroidetes;g__unclassified_p__Bacteroidetes;s__unclassified_p__Bacteroidetes
OTU910	0	0	3	0	0	4	2	0	0	0	4	1	3	5	0	2	3	1	1	1	1	1	d__Bacteria;k__norank;p__Firmicutes;c__Clostridia;o__Clostridiales;f__Lachnospiraceae;g__Oribacterium;s__uncultured_rumen_bacterium_g__Oribacterium
OTU911	2	35	184	1	79	14	4	7	36	38	19	9	60	55	12	80	14	20	28	9	23	116	d__Bacteria;k__norank;p__Bacteroidetes;c__Bacteroidia;o__Bacteroidales;f__Bacteroidales_S24-7_group;g__norank_f__Bacteroidales_S24-7_group;s__uncultured_rumen_bacterium_g__norank_f__Bacteroidales_S24-7_group
OTU912	1	8	3	10	0	14	7	10	3	8	8	3	0	10	8	5	8	6	15	17	8	0	d__Bacteria;k__norank;p__Tenericutes;c__Mollicutes;o__Mollicutes_RF9;f__norank_o__Mollicutes_RF9;g__norank_o__Mollicutes_RF9;s__unclassified_g__norank_o__Mollicutes_RF9
OTU913	1	8	14	16	9	7	4	5	17	8	2	7	11	44	16	6	19	15	9	4	9	10	d__Bacteria;k__norank;p__Bacteroidetes;c__Bacteroidia;o__Bacteroidales;f__Prevotellaceae;g__unclassified_f__Prevotellaceae;s__unclassified_f__Prevotellaceae
OTU914	0	0	1	0	1	1	1	1	0	0	1	1	0	4	4	0	2	2	1	0	0	1	d__Bacteria;k__norank;p__Firmicutes;c__Erysipelotrichia;o__Erysipelotrichales;f__Erysipelotrichaceae;g__Solobacterium;s__unclassified_g__Solobacterium
OTU915	0	0	4	0	0	1	0	1	2	1	2	1	0	4	0	0	0	1	6	0	0	0	d__Bacteria;k__norank;p__Spirochaetae;c__Spirochaetes;o__Spirochaetales;f__Spirochaetaceae;g__Treponema_2;s__uncultured_bacterium_g__Treponema_2
OTU916	1	1	5	0	4	2	1	1	3	5	4	1	1	2	3	1	4	4	5	1	0	1	d__Bacteria;k__norank;p__Actinobacteria;c__Actinobacteria;o__Coriobacteriales;f__Coriobacteriaceae;g__Enterorhabdus;s__unclassified_g__Enterorhabdus
OTU917	0	2	1	0	4	1	2	1	0	5	3	4	1	1	3	1	2	0	1	3	1	2	d__Bacteria;k__norank;p__Firmicutes;c__Clostridia;o__Clostridiales;f__Lachnospiraceae;g__Lachnospiraceae_NK3A20_group;s__uncultured_bacterium_g__Lachnospiraceae_NK3A20_group
OTU918	0	0	0	0	0	0	0	0	2	0	1	0	1	3	0	1	2	1	1	0	0	0	d__Bacteria;k__norank;p__Bacteroidetes;c__Bacteroidia;o__Bacteroidales;f__Prevotellaceae;g__Alloprevotella;s__uncultured_rumen_bacterium_g__Alloprevotella
OTU919	0	0	1	0	1	1	2	1	1	4	0	1	1	1	4	3	3	1	2	0	0	1	d__Bacteria;k__norank;p__Firmicutes;c__Clostridia;o__Clostridiales;f__unclassified_o__Clostridiales;g__unclassified_o__Clostridiales;s__unclassified_o__Clostridiales
OTU920	5	5	12	10	11	4	8	11	8	14	2	13	5	6	11	4	4	13	19	3	7	5	d__Bacteria;k__norank;p__Firmicutes;c__Clostridia;o__Clostridiales;f__Christensenellaceae;g__Christensenellaceae_R-7_group;s__unclassified_g__Christensenellaceae_R-7_group
OTU921	5	1	1	1	1	1	0	12	3	2	1	2	0	1	2	0	7	0	0	1	0	0	d__Bacteria;k__norank;p__Actinobacteria;c__Actinobacteria;o__Coriobacteriales;f__Coriobacteriaceae;g__Atopobium;s__uncultured_rumen_bacterium_g__Atopobium
OTU922	33	0	0	1	0	6	0	6	0	0	0	2	0	53	2	0	0	0	4	3	0	0	d__Bacteria;k__norank;p__Bacteroidetes;c__Bacteroidia;o__Bacteroidales;f__Prevotellaceae;g__Prevotella_7;s__uncultured_rumen_bacterium_g__Prevotella_7
OTU923	1	1	0	0	0	1	0	0	0	1	1	1	0	2	0	0	0	0	1	3	0	0	d__Bacteria;k__norank;p__Firmicutes;c__Clostridia;o__Clostridiales;f__Lachnospiraceae;g__unclassified_f__Lachnospiraceae;s__unclassified_f__Lachnospiraceae
OTU924	0	2	2	0	2	1	3	0	9	3	2	2	0	5	3	3	0	3	3	2	0	1	d__Bacteria;k__norank;p__Firmicutes;c__Clostridia;o__Clostridiales;f__Lachnospiraceae;g__Lachnospiraceae_UCG-008;s__uncultured_rumen_bacterium_g__Lachnospiraceae_UCG-008
OTU925	0	7	0	4	6	0	0	0	0	0	0	2	0	6	1	0	1	1	0	0	2	0	d__Bacteria;k__norank;p__Tenericutes;c__Mollicutes;o__Mollicutes_RF9;f__norank_o__Mollicutes_RF9;g__norank_o__Mollicutes_RF9;s__uncultured_bacterium_g__norank_o__Mollicutes_RF9
OTU926	1	1	11	10	5	5	1	0	1	9	1	8	2	23	2	3	7	7	4	6	6	7	d__Bacteria;k__norank;p__Firmicutes;c__Clostridia;o__Clostridiales;f__Lachnospiraceae;g__unclassified_f__Lachnospiraceae;s__unclassified_f__Lachnospiraceae
OTU927	62	34	73	98	46	85	4	5	6	80	76	74	23	44	6	42	56	21	63	108	28	39	d__Bacteria;k__norank;p__Firmicutes;c__Clostridia;o__Clostridiales;f__Lachnospiraceae;g__[Eubacterium]_ruminantium_group;s__Lachnospiraceae_bacterium_AC2031
OTU928	0	0	2	0	1	1	0	0	1	3	3	0	1	2	0	3	0	0	0	0	0	7	d__Bacteria;k__norank;p__Bacteroidetes;c__Bacteroidia;o__Bacteroidales;f__Prevotellaceae;g__Prevotellaceae_UCG-001;s__uncultured_rumen_bacterium_g__Prevotellaceae_UCG-001
OTU929	264	4	1	53	0	204	11	0	0	8	7	56	0	92	9	1	5	4	52	8	0	4	d__Bacteria;k__norank;p__Firmicutes;c__Clostridia;o__Clostridiales;f__Lachnospiraceae;g__Roseburia;s__uncultured_Lachnospiraceae_bacterium_g__Roseburia
OTU930	1	21	5	2	6	9	1	4	2	12	12	23	4	20	7	4	2	8	12	10	4	2	d__Bacteria;k__norank;p__Firmicutes;c__Clostridia;o__Clostridiales;f__Lachnospiraceae;g__Lachnospiraceae_NK4A136_group;s__bacterium_XPB1013
OTU931	10	0	0	16	0	0	3	0	0	0	0	0	0	2	14	0	0	0	0	0	0	0	d__Bacteria;k__norank;p__Firmicutes;c__Erysipelotrichia;o__Erysipelotrichales;f__Erysipelotrichaceae;g__Kandleria;s__Kandleria_vitulina
OTU932	0	0	2	0	0	3	0	0	3	4	2	4	1	6	0	1	1	0	0	1	0	0	d__Bacteria;k__norank;p__Spirochaetae;c__Spirochaetes;o__Spirochaetales;f__Spirochaetaceae;g__Treponema_2;s__unclassified_g__Treponema_2
OTU933	0	13	20	1	2	3	4	2	2	372	8	8	0	27	0	0	3	14	83	6	0	11	d__Bacteria;k__norank;p__Spirochaetae;c__Spirochaetes;o__Spirochaetales;f__Spirochaetaceae;g__Treponema_2;s__unclassified_g__Treponema_2
OTU934	0	1	1	0	0	0	0	0	0	0	1	0	0	2	1	1	0	0	0	1	1	0	d__Bacteria;k__norank;p__Tenericutes;c__Mollicutes;o__Mollicutes_RF9;f__norank_o__Mollicutes_RF9;g__norank_o__Mollicutes_RF9;s__unclassified_g__norank_o__Mollicutes_RF9
OTU935	3	5	4	9	4	19	5	3	1	4	6	4	2	6	1	3	8	5	6	6	7	5	d__Bacteria;k__norank;p__Firmicutes;c__Clostridia;o__Clostridiales;f__Lachnospiraceae;g__[Eubacterium]_ruminantium_group;s__bacterium_YSB2008
OTU936	0	10	9	21	5	14	10	57	12	23	13	8	12	39	26	8	19	4	9	3	8	12	d__Bacteria;k__norank;p__Bacteroidetes;c__Bacteroidia;o__Bacteroidales;f__Prevotellaceae;g__Prevotellaceae_UCG-001;s__unclassified_g__Prevotellaceae_UCG-001
OTU937	0	0	1	0	0	0	0	0	1	1	1	0	0	3	0	0	0	1	0	1	2	0	d__Bacteria;k__norank;p__Bacteroidetes;c__Bacteroidia;o__Bacteroidales;f__Prevotellaceae;g__Prevotella_1;s__uncultured_bacterium_g__Prevotella_1
OTU938	280	0	0	6	0	45	4	52	1	3	0	10	0	16	2	0	6	0	18	5	0	1	d__Bacteria;k__norank;p__Firmicutes;c__Negativicutes;o__Selenomonadales;f__Veillonellaceae;g__unclassified_f__Veillonellaceae;s__unclassified_f__Veillonellaceae
OTU939	2	5	4	5	1	1	2	9	6	7	12	1	1	14	2	6	5	5	3	1	2	9	d__Bacteria;k__norank;p__Bacteroidetes;c__Bacteroidia;o__Bacteroidales;f__Bacteroidales_Incertae_Sedis;g__Phocaeicola;s__uncultured_rumen_bacterium_g__Phocaeicola
OTU940	0	5	16	0	3	1	6	1	6	18	53	6	10	7	0	2	4	4	4	6	10	6	d__Bacteria;k__norank;p__Bacteroidetes;c__Bacteroidia;o__Bacteroidales;f__Prevotellaceae;g__Prevotellaceae_UCG-001;s__uncultured_rumen_bacterium_g__Prevotellaceae_UCG-001
OTU941	0	1	0	0	2	1	0	0	0	2	1	1	0	2	2	0	1	0	0	4	0	0	d__Bacteria;k__norank;p__Tenericutes;c__Mollicutes;o__Mollicutes_RF9;f__norank_o__Mollicutes_RF9;g__norank_o__Mollicutes_RF9;s__unclassified_g__norank_o__Mollicutes_RF9
OTU942	0	2	0	1	2	0	0	1	1	2	9	2	1	3	0	2	1	0	1	1	1	0	d__Bacteria;k__norank;p__Bacteroidetes;c__Bacteroidia;o__Bacteroidales;f__Prevotellaceae;g__Prevotellaceae_UCG-001;s__uncultured_rumen_bacterium_g__Prevotellaceae_UCG-001
OTU943	5	15	58	24	23	17	34	56	23	40	22	49	11	22	46	33	42	18	86	18	13	14	d__Bacteria;k__norank;p__Firmicutes;c__Clostridia;o__Clostridiales;f__Lachnospiraceae;g__[Ruminococcus]_gauvreauii_group;s__unclassified_g__[Ruminococcus]_gauvreauii_group
OTU944	239	630	388	455	925	391	425	641	625	511	700	330	903	547	540	463	242	676	335	193	616	714	d__Bacteria;k__norank;p__Bacteroidetes;c__Bacteroidia;o__Bacteroidales;f__Prevotellaceae;g__Prevotella_1;s__unclassified_g__Prevotella_1
OTU945	4	54	34	10	32	17	1	27	42	56	113	26	57	70	25	14	25	31	44	27	35	38	d__Bacteria;k__norank;p__Bacteroidetes;c__Bacteroidia;o__Bacteroidales;f__Prevotellaceae;g__Prevotellaceae_UCG-001;s__uncultured_rumen_bacterium_g__Prevotellaceae_UCG-001
OTU946	1	5	1	3	3	1	0	1	1	5	2	14	2	9	1	2	3	2	11	27	1	1	d__Bacteria;k__norank;p__Firmicutes;c__Clostridia;o__Clostridiales;f__Lachnospiraceae;g__[Eubacterium]_xylanophilum_group;s__uncultured_rumen_bacterium_g__[Eubacterium]_xylanophilum_group
OTU947	0	2	0	0	0	5	3	1	0	1	1	1	0	3	1	1	4	2	4	8	0	0	d__Bacteria;k__norank;p__Tenericutes;c__Mollicutes;o__Mollicutes_RF9;f__norank_o__Mollicutes_RF9;g__norank_o__Mollicutes_RF9;s__uncultured_bacterium_g__norank_o__Mollicutes_RF9
OTU948	0	2	2	0	2	1	1	3	1	1	1	0	0	4	2	2	1	1	6	2	0	1	d__Bacteria;k__norank;p__Tenericutes;c__Mollicutes;o__Mollicutes_RF9;f__norank_o__Mollicutes_RF9;g__norank_o__Mollicutes_RF9;s__unclassified_g__norank_o__Mollicutes_RF9
OTU949	0	0	8	0	2	2	1	1	5	0	1	3	3	2	5	8	1	5	2	0	3	2	d__Bacteria;k__norank;p__Firmicutes;c__Clostridia;o__Clostridiales;f__Lachnospiraceae;g__[Eubacterium]_hallii_group;s__unclassified_g__[Eubacterium]_hallii_group
OTU950	0	0	1	1	0	1	0	0	0	3	1	3	0	3	0	0	0	0	2	1	0	0	d__Bacteria;k__norank;p__Firmicutes;c__Clostridia;o__Clostridiales;f__Lachnospiraceae;g__Oribacterium;s__uncultured_rumen_bacterium_g__Oribacterium
OTU951	2	13	23	27	2	18	3	10	7	3	8	15	8	21	40	8	14	13	8	18	20	1	d__Bacteria;k__norank;p__Firmicutes;c__Clostridia;o__Clostridiales;f__Lachnospiraceae;g__Lachnospiraceae_AC2044_group;s__uncultured_Lachnospiraceae_bacterium_g__Lachnospiraceae_AC2044_group
OTU952	111	22	24	13	15	43	74	10	5	22	21	23	7	16	12	14	13	38	13	34	16	26	d__Bacteria;k__norank;p__Firmicutes;c__Clostridia;o__Clostridiales;f__Lachnospiraceae;g__Lachnospira;s__unclassified_g__Lachnospira
OTU953	0	0	0	0	1	0	0	0	0	2	1	0	0	2	0	0	0	0	0	0	0	1	d__Bacteria;k__norank;p__Spirochaetae;c__Spirochaetes;o__Spirochaetales;f__Spirochaetaceae;g__Treponema_2;s__uncultured_bacterium_g__Treponema_2
OTU954	0	1	0	0	2	0	3	2	0	0	1	1	1	4	2	4	1	0	2	0	0	1	d__Bacteria;k__norank;p__Bacteroidetes;c__Bacteroidia;o__Bacteroidales;f__Prevotellaceae;g__Prevotella_1;s__unclassified_g__Prevotella_1
OTU955	0	27	24	17	15	21	6	9	1	69	11	79	2	138	19	8	36	2	36	6	15	14	d__Bacteria;k__norank;p__Firmicutes;c__Clostridia;o__Clostridiales;f__Ruminococcaceae;g__norank_f__Ruminococcaceae;s__uncultured_rumen_bacterium_g__norank_f__Ruminococcaceae
OTU956	4	8	11	9	8	15	2	9	6	2	5	3	5	5	4	6	14	1	11	5	2	13	d__Bacteria;k__norank;p__Bacteroidetes;c__Bacteroidia;o__Bacteroidales;f__Prevotellaceae;g__Prevotellaceae_UCG-003;s__uncultured_rumen_bacterium_g__Prevotellaceae_UCG-003
OTU957	0	8	16	0	3	3	8	0	4	3	7	4	0	8	4	17	2	0	4	8	2	14	d__Bacteria;k__norank;p__Bacteroidetes;c__Bacteroidia;o__Bacteroidales;f__Bacteroidales_S24-7_group;g__norank_f__Bacteroidales_S24-7_group;s__unclassified_g__norank_f__Bacteroidales_S24-7_group
OTU958	0	0	1	0	1	1	1	1	1	2	1	0	1	5	0	3	2	1	0	0	0	0	d__Bacteria;k__norank;p__Bacteroidetes;c__Bacteroidia;o__Bacteroidales;f__Prevotellaceae;g__Prevotellaceae_UCG-001;s__unclassified_g__Prevotellaceae_UCG-001
OTU959	5	13	4	15	5	10	0	2	1	13	12	14	2	33	3	6	13	3	10	7	5	6	d__Bacteria;k__norank;p__Firmicutes;c__Clostridia;o__Clostridiales;f__Ruminococcaceae;g__Ruminococcus_1;s__unclassified_g__Ruminococcus_1
OTU960	0	0	1	0	0	0	0	0	0	0	2	3	0	3	0	2	0	0	0	0	0	5	d__Bacteria;k__norank;p__Bacteroidetes;c__Bacteroidia;o__Bacteroidales;f__Bacteroidales_Incertae_Sedis;g__Phocaeicola;s__uncultured_rumen_bacterium_g__Phocaeicola
OTU961	159	0	2	41	6	110	31	14	1	6	6	33	0	31	6	1	35	0	34	40	0	2	d__Bacteria;k__norank;p__Firmicutes;c__Clostridia;o__Clostridiales;f__Lachnospiraceae;g__Roseburia;s__uncultured_Lachnospiraceae_bacterium_g__Roseburia
OTU962	0	6	8	0	24	6	6	4	1	21	10	5	6	34	5	14	2	12	10	9	6	20	d__Bacteria;k__norank;p__Spirochaetae;c__Spirochaetes;o__Spirochaetales;f__Spirochaetaceae;g__Treponema_2;s__unclassified_g__Treponema_2
OTU963	7	1	42	3	14	12	4	8	35	22	19	10	6	75	14	13	9	4	13	9	1	5	d__Bacteria;k__norank;p__Bacteroidetes;c__Bacteroidia;o__Bacteroidales;f__Prevotellaceae;g__Prevotellaceae_UCG-001;s__uncultured_rumen_bacterium_g__Prevotellaceae_UCG-001
OTU964	0	0	1	0	2	0	0	1	0	0	0	1	0	0	0	0	0	1	0	0	0	0	d__Bacteria;k__norank;p__Firmicutes;c__Clostridia;o__Clostridiales;f__Lachnospiraceae;g__Butyrivibrio_2;s__unclassified_g__Butyrivibrio_2
OTU965	6	38	30	21	31	4	6	6	17	15	16	12	14	0	25	21	17	20	11	7	18	15	d__Bacteria;k__norank;p__Firmicutes;c__Clostridia;o__Clostridiales;f__Lachnospiraceae;g__Lachnospiraceae_AC2044_group;s__uncultured_rumen_bacterium_g__Lachnospiraceae_AC2044_group
OTU966	0	0	0	0	0	1	1	0	2	3	3	1	2	2	1	0	1	4	2	1	0	2	d__Bacteria;k__norank;p__Firmicutes;c__Clostridia;o__Clostridiales;f__Family_XIII;g__Anaerovorax;s__unclassified_g__Anaerovorax
OTU967	5	6	0	0	1	11	1	0	0	6	0	6	0	0	0	0	0	6	7	0	3	1	d__Bacteria;k__norank;p__Proteobacteria;c__Betaproteobacteria;o__Burkholderiales;f__Comamonadaceae;g__Comamonas;s__Comamonas_kerstersii
OTU968	0	1	0	0	0	0	0	0	0	0	0	2	0	0	0	0	0	0	0	0	0	0	d__Bacteria;k__norank;p__Proteobacteria;c__Alphaproteobacteria;o__Rhodospirillales;f__Acetobacteraceae;g__Acidiphilium;s__unclassified_g__Acidiphilium
OTU969	1	8	4	18	18	3	5	25	4	59	1	41	2	31	61	0	10	3	62	0	5	1	d__Bacteria;k__norank;p__Firmicutes;c__Clostridia;o__Clostridiales;f__Ruminococcaceae;g__norank_f__Ruminococcaceae;s__uncultured_rumen_bacterium_g__norank_f__Ruminococcaceae
OTU970	0	11	10	2	1	8	5	2	19	25	23	3	27	8	1	3	7	23	7	4	34	25	d__Bacteria;k__norank;p__Bacteroidetes;c__Bacteroidia;o__Bacteroidales;f__Prevotellaceae;g__Prevotella_1;s__unidentified_rumen_bacterium_RFN1
OTU971	1	0	4	0	0	0	1	1	2	10	1	9	0	5	0	1	3	1	4	0	1	1	d__Bacteria;k__norank;p__Spirochaetae;c__Spirochaetes;o__Spirochaetales;f__Spirochaetaceae;g__Treponema_2;s__Treponema_sp._AC3
OTU972	0	0	0	0	0	0	0	0	0	1	0	1	0	0	0	0	1	2	1	0	0	0	d__Bacteria;k__norank;p__Proteobacteria;c__Alphaproteobacteria;o__Rhizobiales;f__Rhizobiaceae;g__Rhizobium;s__Rhizobium_rhizoryzae
OTU973	4	6	0	0	2	5	1	1	0	1	0	23	0	1	0	0	0	1	2	0	0	0	d__Bacteria;k__norank;p__Proteobacteria;c__Gammaproteobacteria;o__Enterobacteriales;f__Enterobacteriaceae;g__Citrobacter;s__unclassified_g__Citrobacter
OTU974	0	0	0	0	0	0	0	0	0	0	0	4	0	1	0	0	0	4	0	0	1	0	d__Bacteria;k__norank;p__Firmicutes;c__Clostridia;o__Clostridiales;f__Lachnospiraceae;g__norank_f__Lachnospiraceae;s__uncultured_rumen_bacterium_g__norank_f__Lachnospiraceae
OTU975	1	1	18	2	7	5	0	8	8	5	3	4	4	2	11	7	9	7	8	2	6	1	d__Bacteria;k__norank;p__Firmicutes;c__Clostridia;o__Clostridiales;f__Lachnospiraceae;g__Syntrophococcus;s__uncultured_rumen_bacterium_g__Syntrophococcus
OTU976	0	4	5	0	2	0	2	4	0	1	2	3	0	4	1	1	3	1	2	0	2	0	d__Bacteria;k__norank;p__Firmicutes;c__Clostridia;o__Clostridiales;f__Christensenellaceae;g__Christensenellaceae_R-7_group;s__uncultured_bacterium_g__Christensenellaceae_R-7_group
OTU977	0	1	0	0	0	1	0	0	0	0	0	9	0	0	0	0	0	2	0	0	1	0	d__Bacteria;k__norank;p__Firmicutes;c__Bacilli;o__Lactobacillales;f__Enterococcaceae;g__Enterococcus;s__unclassified_g__Enterococcus
OTU978	0	4	0	5	0	4	1	0	2	1	0	5	0	4	11	0	3	0	2	3	0	0	d__Bacteria;k__norank;p__Proteobacteria;c__Alphaproteobacteria;o__Rhodospirillales;f__Rhodospirillaceae;g__norank_f__Rhodospirillaceae;s__gut_metagenome_g__norank_f__Rhodospirillaceae
OTU979	3	56	65	14	10	29	101	108	19	40	342	44	77	14	149	23	127	65	84	179	68	69	d__Bacteria;k__norank;p__Bacteroidetes;c__Bacteroidia;o__Bacteroidales;f__Prevotellaceae;g__unclassified_f__Prevotellaceae;s__unclassified_f__Prevotellaceae
OTU980	0	5	1	0	5	1	1	3	0	0	2	5	2	0	0	2	0	0	0	0	3	1	d__Bacteria;k__norank;p__Tenericutes;c__Mollicutes;o__Mollicutes_RF9;f__norank_o__Mollicutes_RF9;g__norank_o__Mollicutes_RF9;s__unclassified_g__norank_o__Mollicutes_RF9
OTU981	0	4	11	3	0	3	1	2	4	13	5	9	5	8	3	10	10	8	7	3	3	11	d__Bacteria;k__norank;p__Firmicutes;c__Clostridia;o__Clostridiales;f__Ruminococcaceae;g__Ruminococcaceae_UCG-010;s__uncultured_rumen_bacterium_g__Ruminococcaceae_UCG-010
OTU982	0	0	0	0	0	0	0	0	0	3	0	2	0	0	0	0	0	2	3	0	0	0	d__Bacteria;k__norank;p__Bacteroidetes;c__Flavobacteriia;o__Flavobacteriales;f__Flavobacteriaceae;g__Chryseobacterium;s__Chryseobacterium_sp._A5
OTU983	0	3	1	7	1	5	2	3	3	5	13	3	5	0	9	8	6	9	3	2	3	4	d__Bacteria;k__norank;p__Firmicutes;c__Clostridia;o__Clostridiales;f__Lachnospiraceae;g__Lachnospiraceae_UCG-008;s__uncultured_rumen_bacterium_g__Lachnospiraceae_UCG-008
OTU984	0	0	6	0	0	1	0	3	1	3	0	2	0	1	4	4	3	0	2	0	0	1	d__Bacteria;k__norank;p__Actinobacteria;c__Actinobacteria;o__Coriobacteriales;f__Coriobacteriaceae;g__norank_f__Coriobacteriaceae;s__uncultured_bacterium_g__norank_f__Coriobacteriaceae
OTU985	0	0	2	1	1	0	0	0	0	1	0	1	1	0	0	2	0	0	0	0	0	1	d__Bacteria;k__norank;p__Firmicutes;c__Clostridia;o__Clostridiales;f__Christensenellaceae;g__Christensenellaceae_R-7_group;s__unclassified_g__Christensenellaceae_R-7_group
OTU986	0	0	2	0	2	0	2	2	3	0	4	2	0	1	2	4	4	5	0	1	2	1	d__Bacteria;k__norank;p__Firmicutes;c__Clostridia;o__Clostridiales;f__Christensenellaceae;g__Christensenellaceae_R-7_group;s__unclassified_g__Christensenellaceae_R-7_group
OTU987	0	1	2	3	0	1	1	2	0	2	0	2	0	1	4	2	3	1	1	1	0	0	d__Bacteria;k__norank;p__Actinobacteria;c__Actinobacteria;o__Corynebacteriales;f__Corynebacteriaceae;g__Corynebacterium_1;s__unclassified_g__Corynebacterium_1
OTU988	3	4	6	0	12	13	1	2	9	20	9	10	0	11	1	7	5	9	3	8	2	9	d__Bacteria;k__norank;p__Bacteroidetes;c__Bacteroidia;o__Bacteroidales;f__Prevotellaceae;g__Prevotella_1;s__uncultured_bacterium_g__Prevotella_1
OTU989	0	0	0	0	0	0	0	0	0	0	0	4	0	0	0	0	0	0	0	0	0	0	d__Bacteria;k__norank;p__Bacteroidetes;c__Bacteroidia;o__Bacteroidales;f__Porphyromonadaceae;g__Petrimonas;s__uncultured_Bacteroidetes_bacterium_g__Petrimonas
OTU990	4	4	6	4	2	7	16	3	1	12	1	20	1	10	8	2	13	4	7	24	2	2	d__Bacteria;k__norank;p__Bacteroidetes;c__Bacteroidia;o__Bacteroidales;f__unclassified_o__Bacteroidales;g__unclassified_o__Bacteroidales;s__unclassified_o__Bacteroidales
OTU991	0	0	0	0	0	0	0	0	0	1	0	2	0	2	0	0	1	0	0	3	0	2	d__Bacteria;k__norank;p__Firmicutes;c__Clostridia;o__Clostridiales;f__Lachnospiraceae;g__Lachnoclostridium_12;s__uncultured_rumen_bacterium_g__Lachnoclostridium_12
OTU992	0	1	0	0	0	0	2	0	0	3	1	27	2	0	0	0	0	1	3	0	0	1	d__Bacteria;k__norank;p__Firmicutes;c__Bacilli;o__Bacillales;f__Bacillaceae;g__Bacillus;s__unclassified_g__Bacillus
OTU993	0	3	2	2	0	0	3	0	0	3	1	1	1	0	4	2	0	1	9	0	0	0	d__Bacteria;k__norank;p__Firmicutes;c__Clostridia;o__Clostridiales;f__Christensenellaceae;g__Christensenellaceae_R-7_group;s__unclassified_g__Christensenellaceae_R-7_group
OTU994	2	1	0	1	0	2	4	2	1	0	2	3	1	1	2	1	2	2	0	0	1	0	d__Bacteria;k__norank;p__Proteobacteria;c__Alphaproteobacteria;o__Rhizobiales;f__Rhizobiaceae;g__Rhizobium;s__unclassified_g__Rhizobium
OTU995	0	4	0	1	0	6	0	0	0	0	22	3	1	3	0	0	1	0	5	0	0	1	d__Bacteria;k__norank;p__Bacteroidetes;c__Bacteroidia;o__Bacteroidales;f__Prevotellaceae;g__unclassified_f__Prevotellaceae;s__unclassified_f__Prevotellaceae
OTU996	0	2	0	0	0	0	0	0	0	0	0	3	0	0	0	0	0	0	0	0	0	0	d__Bacteria;k__norank;p__Firmicutes;c__Clostridia;o__Clostridiales;f__Family_XVII;g__Sulfobacillus;s__Sulfobacillus_thermotolerans
OTU997	0	0	0	0	2	1	0	0	0	0	1	11	1	0	0	5	0	1	0	0	0	3	d__Bacteria;k__norank;p__Bacteroidetes;c__Bacteroidia;o__Bacteroidales;f__Bacteroidales_RF16_group;g__norank_f__Bacteroidales_RF16_group;s__uncultured_bacterium_g__norank_f__Bacteroidales_RF16_group
OTU998	0	2	2	0	1	0	1	0	2	2	4	5	0	0	3	0	0	1	1	2	3	2	d__Bacteria;k__norank;p__Bacteroidetes;c__Bacteroidia;o__Bacteroidales;f__Rikenellaceae;g__Rikenellaceae_RC9_gut_group;s__unclassified_g__Rikenellaceae_RC9_gut_group
OTU999	0	0	0	0	0	1	0	0	0	1	1	31	0	0	0	0	30	0	2	19	0	0	d__Bacteria;k__norank;p__Firmicutes;c__Clostridia;o__Clostridiales;f__Ruminococcaceae;g__[Eubacterium]_coprostanoligenes_group;s__uncultured_rumen_bacterium_g__[Eubacterium]_coprostanoligenes_group
OTU1000	0	0	0	0	1	0	0	1	0	0	2	1	12	2	0	3	0	0	0	2	0	0	d__Bacteria;k__norank;p__Spirochaetae;c__Spirochaetes;o__Spirochaetales;f__Spirochaetaceae;g__Sphaerochaeta;s__uncultured_Spirochaeta_sp._g__Sphaerochaeta
OTU1001	4	0	4	1	0	17	1	0	0	0	2	80	0	14	1	2	1	3	7	7	1	2	d__Bacteria;k__norank;p__Firmicutes;c__Clostridia;o__Clostridiales;f__Ruminococcaceae;g__Ruminococcaceae_UCG-014;s__uncultured_bacterium_g__Ruminococcaceae_UCG-014
OTU1002	0	0	0	0	0	0	1	0	1	1	1	1	0	9	0	0	0	0	2	0	0	1	d__Bacteria;k__norank;p__Fibrobacteres;c__Fibrobacteria;o__Fibrobacterales;f__Fibrobacteraceae;g__Fibrobacter;s__uncultured_rumen_bacterium_g__Fibrobacter
OTU1003	1	2	0	1	2	2	0	1	0	2	1	8	1	0	0	1	3	0	1	6	0	2	d__Bacteria;k__norank;p__Firmicutes;c__Clostridia;o__Clostridiales;f__Family_XIII;g__Family_XIII_UCG-001;s__uncultured_rumen_bacterium_g__Family_XIII_UCG-001
OTU1004	0	0	1	0	0	0	0	0	0	1	0	2	1	0	0	1	0	1	0	2	1	1	d__Bacteria;k__norank;p__Firmicutes;c__Clostridia;o__Clostridiales;f__Ruminococcaceae;g__Papillibacter;s__uncultured_bacterium_g__Papillibacter
OTU1005	0	0	2	0	0	0	0	0	3	4	1	1	1	0	2	1	1	3	1	0	0	0	d__Bacteria;k__norank;p__Firmicutes;c__Clostridia;o__Clostridiales;f__Ruminococcaceae;g__unclassified_f__Ruminococcaceae;s__unclassified_f__Ruminococcaceae
OTU1006	0	1	1	0	0	0	0	0	0	0	0	1	0	0	0	0	1	0	1	0	0	0	d__Bacteria;k__norank;p__Firmicutes;c__Clostridia;o__Clostridiales;f__Family_XIII;g__Anaerovorax;s__uncultured_bacterium_g__Anaerovorax
OTU1007	0	5	1	0	3	2	0	0	0	2	1	1	3	3	0	7	2	0	1	0	1	3	d__Bacteria;k__norank;p__Bacteroidetes;c__Bacteroidia;o__Bacteroidales;f__Prevotellaceae;g__Prevotella_1;s__uncultured_rumen_bacterium_g__Prevotella_1
OTU1008	44	0	15	6	7	7	11	67	4	12	5	14	3	11	12	1	12	12	17	0	4	7	d__Bacteria;k__norank;p__Bacteroidetes;c__Bacteroidia;o__Bacteroidales;f__Prevotellaceae;g__unclassified_f__Prevotellaceae;s__unclassified_f__Prevotellaceae
OTU1009	0	3	1	0	2	0	0	0	1	3	0	1	1	0	1	2	1	2	1	0	0	2	d__Bacteria;k__norank;p__Firmicutes;c__Erysipelotrichia;o__Erysipelotrichales;f__Erysipelotrichaceae;g__Solobacterium;s__uncultured_rumen_bacterium_g__Solobacterium
OTU1010	0	1	0	0	0	0	0	0	0	0	0	17	0	0	0	0	0	0	0	0	0	0	d__Bacteria;k__norank;p__Proteobacteria;c__Betaproteobacteria;o__Burkholderiales;f__Burkholderiaceae;g__Burkholderia-Paraburkholderia;s__unclassified_g__Burkholderia-Paraburkholderia
OTU1011	0	0	1	0	2	0	0	0	0	0	0	1	1	0	0	1	0	0	0	0	0	0	d__Bacteria;k__norank;p__Firmicutes;c__Clostridia;o__Clostridiales;f__Clostridiales_vadinBB60_group;g__norank_f__Clostridiales_vadinBB60_group;s__uncultured_rumen_bacterium_g__norank_f__Clostridiales_vadinBB60_group
OTU1012	0	0	2	0	0	0	0	1	2	0	0	1	5	1	0	1	0	2	0	0	1	3	d__Bacteria;k__norank;p__Spirochaetae;c__Spirochaetes;o__Spirochaetales;f__Spirochaetaceae;g__Treponema_2;s__Treponema_sp._RM54
OTU1013	1	2	6	2	0	4	0	0	1	0	0	10	1	4	0	5	11	2	5	10	2	3	d__Bacteria;k__norank;p__Firmicutes;c__Clostridia;o__Clostridiales;f__Ruminococcaceae;g__[Eubacterium]_coprostanoligenes_group;s__uncultured_rumen_bacterium_g__[Eubacterium]_coprostanoligenes_group
OTU1014	28	0	1	26	0	0	5	9	0	2	0	7	0	2	4	0	11	0	28	7	0	0	d__Bacteria;k__norank;p__Proteobacteria;c__Deltaproteobacteria;o__Desulfovibrionales;f__Desulfovibrionaceae;g__Desulfovibrio;s__gut_metagenome_g__Desulfovibrio
OTU1015	0	2	6	2	0	7	2	0	4	28	0	14	0	44	5	1	1	2	22	5	0	4	d__Bacteria;k__norank;p__Spirochaetae;c__Spirochaetes;o__Spirochaetales;f__Spirochaetaceae;g__Treponema_2;s__Treponema_saccharophilum_DSM_2985
OTU1016	1	0	0	1	0	1	3	7	0	0	4	4	1	3	0	0	0	2	0	4	0	1	d__Bacteria;k__norank;p__Firmicutes;c__Clostridia;o__Clostridiales;f__Ruminococcaceae;g__Ruminococcaceae_UCG-013;s__unclassified_g__Ruminococcaceae_UCG-013
OTU1017	61	1	10	4	1	28	10	9	11	3	5	10	0	13	17	0	12	19	6	22	0	4	d__Bacteria;k__norank;p__Bacteroidetes;c__Bacteroidia;o__Bacteroidales;f__Prevotellaceae;g__Prevotella_7;s__Prevotella_albensis
OTU1018	0	0	5	0	0	1	2	1	3	1	2	3	2	1	6	1	1	3	3	1	1	1	d__Bacteria;k__norank;p__Firmicutes;c__Clostridia;o__Clostridiales;f__Ruminococcaceae;g__Ruminococcaceae_UCG-010;s__unclassified_g__Ruminococcaceae_UCG-010
OTU1019	1	3	6	0	2	2	1	4	2	1	0	5	4	2	1	2	4	2	1	0	0	2	d__Bacteria;k__norank;p__Actinobacteria;c__Actinobacteria;o__Corynebacteriales;f__Dietziaceae;g__Dietzia;s__Dietzia_maris
OTU1020	6	1	3	43	0	94	3	28	4	33	4	28	0	158	11	1	52	0	44	35	0	2	d__Bacteria;k__norank;p__Bacteroidetes;c__Bacteroidia;o__Bacteroidales;f__Prevotellaceae;g__Prevotella_1;s__unclassified_g__Prevotella_1
OTU1021	0	0	0	0	0	1	0	0	0	3	0	5	0	1	0	1	0	1	3	0	0	0	d__Bacteria;k__norank;p__Spirochaetae;c__Spirochaetes;o__Spirochaetales;f__Spirochaetaceae;g__Treponema_2;s__unclassified_g__Treponema_2
OTU1022	0	0	0	1	0	0	2	3	0	0	1	1	0	0	6	0	0	1	0	0	0	2	d__Bacteria;k__norank;p__Bacteroidetes;c__Bacteroidia;o__Bacteroidales;f__Bacteroidales_BS11_gut_group;g__norank_f__Bacteroidales_BS11_gut_group;s__Bacteroidales_bacterium_Bact_22
OTU1023	2	4	0	1	0	3	2	0	0	15	1	14	6	0	3	4	1	17	17	4	3	0	d__Bacteria;k__norank;p__Firmicutes;c__Bacilli;o__Bacillales;f__Paenibacillaceae;g__Brevibacillus;s__unclassified_g__Brevibacillus
OTU1024	0	0	0	0	0	0	0	0	0	0	1	2	0	0	0	0	0	0	0	0	0	0	d__Bacteria;k__norank;p__Bacteroidetes;c__Bacteroidia;o__Bacteroidales;f__unclassified_o__Bacteroidales;g__unclassified_o__Bacteroidales;s__unclassified_o__Bacteroidales
OTU1025	0	12	5	3	0	4	2	1	0	8	4	4	1	1	0	5	7	3	6	15	8	1	d__Bacteria;k__norank;p__Tenericutes;c__Mollicutes;o__Mollicutes_RF9;f__norank_o__Mollicutes_RF9;g__norank_o__Mollicutes_RF9;s__uncultured_rumen_bacterium_g__norank_o__Mollicutes_RF9
OTU1026	1	6	7	0	3	3	1	0	3	0	1	4	10	0	1	6	8	9	4	9	1	1	d__Bacteria;k__norank;p__Bacteroidetes;c__Bacteroidia;o__Bacteroidales;f__Rikenellaceae;g__Rikenellaceae_RC9_gut_group;s__unclassified_g__Rikenellaceae_RC9_gut_group
OTU1027	0	4	1	0	2	6	0	2	1	3	2	1	0	44	0	4	1	3	9	2	0	3	d__Bacteria;k__norank;p__Spirochaetae;c__Spirochaetes;o__Spirochaetales;f__Spirochaetaceae;g__Treponema_2;s__uncultured_bacterium_g__Treponema_2
OTU1028	0	1	0	0	0	0	0	0	0	0	0	1	0	2	0	1	1	1	1	0	0	0	d__Bacteria;k__norank;p__Bacteroidetes;c__Bacteroidia;o__Bacteroidales;f__Rikenellaceae;g__hoa5-07d05_gut_group;s__uncultured_Bacteroidales_bacterium_g__hoa5-07d05_gut_group
OTU1029	1	0	32	0	37	0	8	0	1	9	3	17	3	5	6	9	28	43	10	6	9	4	d__Bacteria;k__norank;p__Bacteroidetes;c__Bacteroidia;o__Bacteroidales;f__Bacteroidales_BS11_gut_group;g__norank_f__Bacteroidales_BS11_gut_group;s__uncultured_rumen_bacterium_g__norank_f__Bacteroidales_BS11_gut_group
OTU1030	1	1	0	1	0	0	0	1	0	4	0	9	0	4	1	1	0	0	0	0	1	0	d__Bacteria;k__norank;p__Firmicutes;c__Clostridia;o__Clostridiales;f__Ruminococcaceae;g__Ruminococcus_1;s__bacterium_V9D2012
OTU1031	4	2	4	5	3	5	4	4	0	4	5	27	11	5	13	5	21	0	15	19	2	3	d__Bacteria;k__norank;p__Bacteroidetes;c__Bacteroidia;o__Bacteroidales;f__Rikenellaceae;g__Rikenellaceae_RC9_gut_group;s__uncultured_rumen_bacterium_g__Rikenellaceae_RC9_gut_group
OTU1032	1	5	8	11	16	2	6	3	3	14	14	18	3	9	7	4	5	6	9	5	7	4	d__Bacteria;k__norank;p__Firmicutes;c__Clostridia;o__Clostridiales;f__Lachnospiraceae;g__[Eubacterium]_ruminantium_group;s__unclassified_g__[Eubacterium]_ruminantium_group
OTU1033	0	0	1	0	0	2	0	1	0	0	1	2	0	1	2	0	3	1	1	0	0	0	d__Bacteria;k__norank;p__Actinobacteria;c__Actinobacteria;o__Coriobacteriales;f__Coriobacteriaceae;g__norank_f__Coriobacteriaceae;s__uncultured_bacterium_g__norank_f__Coriobacteriaceae
OTU1034	1	50	38	16	25	12	6	7	10	13	59	24	15	9	25	10	17	35	23	15	37	4	d__Bacteria;k__norank;p__Firmicutes;c__Clostridia;o__Clostridiales;f__Lachnospiraceae;g__probable_genus_10;s__uncultured_bacterium_g__probable_genus_10
OTU1035	0	24	7	8	22	0	0	0	1	1	8	4	13	7	2	7	0	2	0	0	24	10	d__Bacteria;k__norank;p__Tenericutes;c__Mollicutes;o__Anaeroplasmatales;f__Anaeroplasmataceae;g__Anaeroplasma;s__Anaeroplasma_abactoclasticum
OTU1036	95	155	175	112	264	118	173	263	177	204	227	396	141	214	441	95	128	214	180	186	129	197	d__Bacteria;k__norank;p__Bacteroidetes;c__Bacteroidia;o__Bacteroidales;f__Prevotellaceae;g__Prevotella_1;s__unclassified_g__Prevotella_1
OTU1037	1	1	5	8	9	4	7	11	2	5	10	6	3	12	1	8	6	1	15	21	8	5	d__Bacteria;k__norank;p__Tenericutes;c__Mollicutes;o__Mollicutes_RF9;f__norank_o__Mollicutes_RF9;g__norank_o__Mollicutes_RF9;s__unclassified_g__norank_o__Mollicutes_RF9
OTU1038	76	88	69	74	94	74	48	105	101	65	94	55	104	110	77	35	48	73	71	38	69	74	d__Bacteria;k__norank;p__Bacteroidetes;c__Bacteroidia;o__Bacteroidales;f__Prevotellaceae;g__Prevotella_1;s__uncultured_rumen_bacterium_g__Prevotella_1
OTU1039	0	2	0	3	0	1	1	0	1	0	2	1	3	0	1	1	3	2	0	1	2	0	d__Bacteria;k__norank;p__Firmicutes;c__Clostridia;o__Clostridiales;f__Ruminococcaceae;g__Ruminococcaceae_NK4A214_group;s__unclassified_g__Ruminococcaceae_NK4A214_group
OTU1040	7	2	10	1	6	2	15	9	2	1	14	19	2	0	11	3	2	4	4	12	10	0	d__Bacteria;k__norank;p__Firmicutes;c__Erysipelotrichia;o__Erysipelotrichales;f__Erysipelotrichaceae;g__Turicibacter;s__uncultured_bacterium_g__Turicibacter
OTU1041	0	0	2	2	0	2	1	0	0	1	1	5	0	1	2	2	2	2	6	0	0	1	d__Bacteria;k__norank;p__Firmicutes;c__Clostridia;o__Clostridiales;f__Ruminococcaceae;g__unclassified_f__Ruminococcaceae;s__unclassified_f__Ruminococcaceae
OTU1042	0	9	12	0	9	3	1	4	11	3	32	3	9	1	4	6	7	8	3	15	4	4	d__Bacteria;k__norank;p__Verrucomicrobia;c__WCHB1-41;o__norank_c__WCHB1-41;f__norank_c__WCHB1-41;g__norank_c__WCHB1-41;s__uncultured_rumen_bacterium_g__norank_c__WCHB1-41
OTU1043	0	0	4	0	1	2	0	0	3	0	1	4	1	1	0	1	0	4	1	2	0	0	d__Bacteria;k__norank;p__Tenericutes;c__Mollicutes;o__Mollicutes_RF9;f__norank_o__Mollicutes_RF9;g__norank_o__Mollicutes_RF9;s__unclassified_g__norank_o__Mollicutes_RF9
OTU1044	9	63	48	7	84	13	31	44	36	20	66	37	116	3	119	49	23	36	25	139	99	36	d__Bacteria;k__norank;p__Bacteroidetes;c__Bacteroidia;o__Bacteroidales;f__Rikenellaceae;g__Rikenellaceae_RC9_gut_group;s__uncultured_rumen_bacterium_g__Rikenellaceae_RC9_gut_group
OTU1045	0	3	0	7	2	0	0	1	0	4	0	1	1	0	0	1	0	1	0	1	0	0	d__Bacteria;k__norank;p__Cyanobacteria;c__Cyanobacteria;o__Gastranaerophilales;f__norank_o__Gastranaerophilales;g__norank_o__Gastranaerophilales;s__uncultured_rumen_bacterium_g__norank_o__Gastranaerophilales
OTU1046	0	0	2	0	0	0	1	0	1	2	3	17	1	0	0	0	0	3	1	0	0	0	d__Bacteria;k__norank;p__Actinobacteria;c__Actinobacteria;o__Corynebacteriales;f__Corynebacteriaceae;g__Corynebacterium;s__unclassified_g__Corynebacterium
OTU1047	0	1	4	1	2	1	1	1	0	2	3	5	4	2	1	3	5	3	6	2	0	1	d__Bacteria;k__norank;p__Firmicutes;c__Clostridia;o__Clostridiales;f__Lachnospiraceae;g__norank_f__Lachnospiraceae;s__uncultured_rumen_bacterium_g__norank_f__Lachnospiraceae
OTU1048	1	41	188	26	90	70	83	6	93	116	63	126	93	21	86	169	179	165	60	36	75	74	d__Bacteria;k__norank;p__Firmicutes;c__Clostridia;o__Clostridiales;f__Ruminococcaceae;g__Ruminococcaceae_NK4A214_group;s__unclassified_g__Ruminococcaceae_NK4A214_group
OTU1049	0	0	1	2	0	0	0	0	1	0	2	0	0	1	4	0	1	1	1	0	0	1	d__Bacteria;k__norank;p__Firmicutes;c__Clostridia;o__Clostridiales;f__Lachnospiraceae;g__Lachnospiraceae_FCS020_group;s__unclassified_g__Lachnospiraceae_FCS020_group
OTU1050	3	3	10	4	0	1	11	8	4	8	2	10	1	11	7	4	25	8	23	7	0	1	d__Bacteria;k__norank;p__Firmicutes;c__Clostridia;o__Clostridiales;f__Family_XIII;g__Family_XIII_AD3011_group;s__unclassified_g__Family_XIII_AD3011_group
OTU1051	0	1	2	2	6	0	0	2	0	1	2	1	2	1	5	2	4	5	1	0	0	3	d__Bacteria;k__norank;p__Actinobacteria;c__Actinobacteria;o__Coriobacteriales;f__Coriobacteriaceae;g__Enterorhabdus;s__uncultured_bacterium_g__Enterorhabdus
OTU1052	8	1	12	6	4	7	2	10	10	8	2	9	8	2	12	17	11	5	8	3	0	3	d__Bacteria;k__norank;p__Actinobacteria;c__Actinobacteria;o__Coriobacteriales;f__Coriobacteriaceae;g__Senegalimassilia;s__uncultured_bacterium_g__Senegalimassilia
OTU1053	0	0	0	0	0	0	0	0	0	0	0	0	0	0	1	0	1	0	0	0	0	0	d__Bacteria;k__norank;p__WWE3;c__norank_p__WWE3;o__norank_p__WWE3;f__norank_p__WWE3;g__norank_p__WWE3;s__uncultured_bacterium_g__norank_p__WWE3
OTU1054	1	1	4	2	2	1	1	2	1	1	4	6	3	3	5	1	5	7	5	1	8	2	d__Bacteria;k__norank;p__Firmicutes;c__Clostridia;o__Clostridiales;f__Family_XIII;g__Anaerovorax;s__uncultured_bacterium_g__Anaerovorax
OTU1055	1	5	22	33	0	2	3	0	6	9	59	8	4	53	5	12	21	11	75	2	17	6	d__Bacteria;k__norank;p__Bacteroidetes;c__Bacteroidia;o__Bacteroidales;f__Bacteroidales_S24-7_group;g__norank_f__Bacteroidales_S24-7_group;s__uncultured_rumen_bacterium_g__norank_f__Bacteroidales_S24-7_group
OTU1056	12	28	11	6	19	25	19	40	4	19	4	11	20	7	3	10	23	40	37	30	14	15	d__Bacteria;k__norank;p__Firmicutes;c__Clostridia;o__Clostridiales;f__Ruminococcaceae;g__Ruminococcaceae_UCG-014;s__unclassified_g__Ruminococcaceae_UCG-014
OTU1057	0	2	0	5	1	0	0	5	1	1	1	0	2	1	10	1	2	1	1	2	0	2	d__Bacteria;k__norank;p__Firmicutes;c__Clostridia;o__Clostridiales;f__Ruminococcaceae;g__Ruminiclostridium;s__uncultured_rumen_bacterium_g__Ruminiclostridium
OTU1058	0	11	14	0	21	22	10	3	13	19	24	25	15	12	4	16	9	7	15	12	10	18	d__Bacteria;k__norank;p__Bacteroidetes;c__Bacteroidia;o__Bacteroidales;f__Prevotellaceae;g__Prevotella_1;s__uncultured_rumen_bacterium_g__Prevotella_1
OTU1059	8	2	7	2	0	7	2	6	3	6	4	15	3	4	10	3	3	2	6	3	1	2	d__Bacteria;k__norank;p__Firmicutes;c__Clostridia;o__Clostridiales;f__Family_XIII;g__[Eubacterium]_nodatum_group;s__unclassified_g__[Eubacterium]_nodatum_group
OTU1060	7	4	43	10	13	10	13	21	30	24	20	27	11	14	39	21	42	23	31	9	9	11	d__Bacteria;k__norank;p__Firmicutes;c__Clostridia;o__Clostridiales;f__Family_XIII;g__[Eubacterium]_brachy_group;s__uncultured_rumen_bacterium_g__[Eubacterium]_brachy_group
OTU1061	0	1	3	0	2	2	0	0	3	2	0	0	0	4	0	2	2	0	1	0	1	0	d__Bacteria;k__norank;p__Spirochaetae;c__Spirochaetes;o__Spirochaetales;f__Spirochaetaceae;g__Treponema_2;s__uncultured_rumen_bacterium_g__Treponema_2
OTU1062	0	0	0	0	0	0	0	0	0	0	0	0	0	0	0	0	2	1	1	0	0	0	d__Bacteria;k__norank;p__Firmicutes;c__Clostridia;o__Clostridiales;f__Peptococcaceae;g__norank_f__Peptococcaceae;s__uncultured_rumen_bacterium_g__norank_f__Peptococcaceae
OTU1063	0	0	0	0	1	1	0	0	6	2	2	2	11	0	1	6	5	11	1	0	0	0	d__Bacteria;k__norank;p__Verrucomicrobia;c__WCHB1-41;o__norank_c__WCHB1-41;f__norank_c__WCHB1-41;g__norank_c__WCHB1-41;s__uncultured_rumen_bacterium_g__norank_c__WCHB1-41
OTU1064	0	1	2	2	5	2	0	0	1	1	0	2	0	1	2	2	4	2	2	0	1	0	d__Bacteria;k__norank;p__Firmicutes;c__Clostridia;o__Clostridiales;f__Christensenellaceae;g__Christensenellaceae_R-7_group;s__uncultured_bacterium_g__Christensenellaceae_R-7_group
OTU1065	14	25	68	56	53	41	42	51	83	41	36	73	31	38	103	59	78	62	57	60	41	23	d__Bacteria;k__norank;p__Firmicutes;c__Clostridia;o__Clostridiales;f__Ruminococcaceae;g__Saccharofermentans;s__unclassified_g__Saccharofermentans
OTU1066	11	25	90	22	45	15	27	30	31	35	12	47	49	21	25	101	51	104	61	16	33	29	d__Bacteria;k__norank;p__Firmicutes;c__Clostridia;o__Clostridiales;f__Ruminococcaceae;g__Ruminococcaceae_UCG-011;s__uncultured_rumen_bacterium_g__Ruminococcaceae_UCG-011
OTU1067	5	3	5	1	7	3	4	6	1	5	6	5	1	6	13	1	12	11	4	2	1	3	d__Bacteria;k__norank;p__Firmicutes;c__Clostridia;o__Clostridiales;f__Christensenellaceae;g__Christensenellaceae_R-7_group;s__uncultured_bacterium_g__Christensenellaceae_R-7_group
OTU1068	0	11	73	0	32	17	7	3	17	157	160	28	14	197	7	48	255	34	222	28	52	24	d__Bacteria;k__norank;p__Bacteroidetes;c__Bacteroidia;o__Bacteroidales;f__Bacteroidales_S24-7_group;g__norank_f__Bacteroidales_S24-7_group;s__uncultured_rumen_bacterium_g__norank_f__Bacteroidales_S24-7_group
OTU1069	1	4	1	15	18	9	6	23	4	3	14	6	5	0	13	5	12	13	3	0	2	4	d__Bacteria;k__norank;p__Actinobacteria;c__Actinobacteria;o__Coriobacteriales;f__Coriobacteriaceae;g__Senegalimassilia;s__uncultured_bacterium_g__Senegalimassilia
OTU1070	1	22	19	3	30	10	7	49	8	7	2	7	9	1	2	41	45	0	27	24	4	16	d__Bacteria;k__norank;p__Saccharibacteria;c__Unknown_Class_p__Saccharibacteria;o__Unknown_Order_c__Unknown_Class_p__Saccharibacteria;f__Unknown_Family_o__Unknown_Order_c__Unknown_Class_p__Saccharibacteria;g__Candidatus_Saccharimonas;s__unclassified_g__Candidatus_Saccharimonas
OTU1071	3	4	7	0	28	7	0	0	0	2	1	3	10	9	0	4	14	0	0	1	2	7	d__Bacteria;k__norank;p__Bacteroidetes;c__Bacteroidia;o__Bacteroidales;f__Prevotellaceae;g__unclassified_f__Prevotellaceae;s__unclassified_f__Prevotellaceae
OTU1072	150	330	240	258	80	92	452	14	90	259	593	335	76	379	588	227	254	117	242	175	110	115	d__Bacteria;k__norank;p__Bacteroidetes;c__Bacteroidia;o__Bacteroidales;f__Bacteroidales_S24-7_group;g__norank_f__Bacteroidales_S24-7_group;s__uncultured_rumen_bacterium_g__norank_f__Bacteroidales_S24-7_group
OTU1073	15	57	55	26	56	12	76	96	49	18	23	37	52	8	56	74	19	41	35	66	23	16	d__Bacteria;k__norank;p__Firmicutes;c__Clostridia;o__Clostridiales;f__Family_XIII;g__Mogibacterium;s__uncultured_rumen_bacterium_g__Mogibacterium
OTU1074	0	6	14	0	6	0	1	0	2	8	6	12	0	17	0	10	7	14	18	2	2	6	d__Bacteria;k__norank;p__Firmicutes;c__Clostridia;o__Clostridiales;f__Defluviitaleaceae;g__Defluviitaleaceae_UCG-011;s__uncultured_rumen_bacterium_g__Defluviitaleaceae_UCG-011
OTU1075	3	11	32	1	13	10	7	7	21	25	10	16	15	5	20	55	30	13	16	7	6	21	d__Bacteria;k__norank;p__Firmicutes;c__Negativicutes;o__Selenomonadales;f__Veillonellaceae;g__Veillonellaceae_UCG-001;s__uncultured_bacterium_g__Veillonellaceae_UCG-001
OTU1076	2	1	0	0	2	0	0	2	0	1	1	1	0	0	3	1	1	2	1	2	0	0	d__Bacteria;k__norank;p__Firmicutes;c__Clostridia;o__Clostridiales;f__Lachnospiraceae;g__Lachnospiraceae_NK3A20_group;s__uncultured_rumen_bacterium_g__Lachnospiraceae_NK3A20_group
OTU1077	16	48	112	5	17	60	24	3	10	68	95	182	19	56	46	147	83	52	180	31	18	34	d__Bacteria;k__norank;p__Bacteroidetes;c__Bacteroidia;o__Bacteroidales;f__Bacteroidales_S24-7_group;g__norank_f__Bacteroidales_S24-7_group;s__uncultured_rumen_bacterium_g__norank_f__Bacteroidales_S24-7_group
OTU1078	0	0	2	0	0	0	1	2	0	3	0	2	0	2	0	1	3	0	1	2	0	0	d__Bacteria;k__norank;p__Firmicutes;c__Clostridia;o__Clostridiales;f__Ruminococcaceae;g__unclassified_f__Ruminococcaceae;s__unclassified_f__Ruminococcaceae
OTU1079	1	2	24	33	12	17	21	26	6	10	4	29	6	13	9	18	23	35	41	2	10	9	d__Bacteria;k__norank;p__Firmicutes;c__Clostridia;o__Clostridiales;f__Christensenellaceae;g__Christensenellaceae_R-7_group;s__uncultured_rumen_bacterium_g__Christensenellaceae_R-7_group
OTU1080	0	0	6	2	0	2	5	0	2	4	2	4	2	0	8	2	3	2	5	1	0	1	d__Bacteria;k__norank;p__Firmicutes;c__Clostridia;o__Clostridiales;f__Defluviitaleaceae;g__Defluviitaleaceae_UCG-011;s__unclassified_g__Defluviitaleaceae_UCG-011
OTU1081	0	0	4	0	2	0	0	0	0	0	2	0	3	1	0	5	4	5	0	0	0	0	d__Bacteria;k__norank;p__Verrucomicrobia;c__WCHB1-41;o__norank_c__WCHB1-41;f__norank_c__WCHB1-41;g__norank_c__WCHB1-41;s__uncultured_rumen_bacterium_g__norank_c__WCHB1-41
OTU1082	0	1	0	0	0	0	0	0	0	2	1	0	1	0	0	1	1	1	1	0	2	2	d__Bacteria;k__norank;p__Spirochaetae;c__Spirochaetes;o__Spirochaetales;f__Spirochaetaceae;g__Treponema_2;s__uncultured_rumen_bacterium_g__Treponema_2
OTU1083	0	0	1	0	0	0	2	0	1	1	0	2	0	1	1	1	2	1	0	0	0	2	d__Bacteria;k__norank;p__Firmicutes;c__Clostridia;o__Clostridiales;f__Christensenellaceae;g__Christensenellaceae_R-7_group;s__unclassified_g__Christensenellaceae_R-7_group
OTU1084	17	73	2	11	25	121	5	6	0	4	2	28	0	91	7	7	38	3	82	5	10	15	d__Bacteria;k__norank;p__Firmicutes;c__Clostridia;o__Clostridiales;f__Ruminococcaceae;g__Ruminococcaceae_UCG-014;s__uncultured_Ruminococcaceae_bacterium_g__Ruminococcaceae_UCG-014
OTU1085	6	8	44	33	28	30	58	34	27	57	23	68	10	48	39	21	78	39	100	16	26	26	d__Bacteria;k__norank;p__Firmicutes;c__Clostridia;o__Clostridiales;f__Ruminococcaceae;g__Ruminococcus_2;s__uncultured_rumen_bacterium_g__Ruminococcus_2
OTU1086	2	17	6	10	41	14	24	95	6	13	4	14	19	11	41	14	15	13	31	79	2	11	d__Bacteria;k__norank;p__Saccharibacteria;c__Unknown_Class_p__Saccharibacteria;o__Unknown_Order_c__Unknown_Class_p__Saccharibacteria;f__Unknown_Family_o__Unknown_Order_c__Unknown_Class_p__Saccharibacteria;g__Candidatus_Saccharimonas;s__uncultured_rumen_bacterium_g__Candidatus_Saccharimonas
OTU1087	0	0	0	0	0	0	0	0	0	0	0	1	0	6	0	0	7	0	4	0	0	1	d__Bacteria;k__norank;p__Bacteroidetes;c__Bacteroidia;o__Bacteroidales;f__Prevotellaceae;g__Prevotellaceae_UCG-001;s__uncultured_bacterium_g__Prevotellaceae_UCG-001
OTU1088	6	6	36	9	7	7	13	8	9	23	14	19	17	29	17	25	24	32	21	12	7	14	d__Bacteria;k__norank;p__Firmicutes;c__Clostridia;o__Clostridiales;f__Family_XIII;g__Anaerovorax;s__uncultured_rumen_bacterium_g__Anaerovorax
OTU1089	0	1	0	0	0	0	1	0	0	0	1	0	2	1	0	2	2	0	1	0	0	0	d__Bacteria;k__norank;p__Tenericutes;c__Mollicutes;o__Mollicutes_RF9;f__norank_o__Mollicutes_RF9;g__norank_o__Mollicutes_RF9;s__uncultured_bacterium_g__norank_o__Mollicutes_RF9
OTU1090	0	0	18	2	1	1	6	7	1	11	1	19	8	12	23	9	12	20	5	6	0	2	d__Bacteria;k__norank;p__Firmicutes;c__Clostridia;o__Clostridiales;f__Ruminococcaceae;g__Ruminococcaceae_UCG-014;s__unidentified_rumen_bacterium_RF6
OTU1091	19	33	19	22	19	19	27	67	6	28	13	14	11	9	41	17	30	43	36	29	23	13	d__Bacteria;k__norank;p__Firmicutes;c__Clostridia;o__Clostridiales;f__Family_XIII;g__Family_XIII_AD3011_group;s__unclassified_g__Family_XIII_AD3011_group
OTU1092	10	9	28	2	6	4	22	13	11	11	24	44	6	0	25	4	11	10	10	25	14	4	d__Bacteria;k__norank;p__Firmicutes;c__Clostridia;o__Clostridiales;f__Peptostreptococcaceae;g__Paeniclostridium;s__unclassified_g__Paeniclostridium
OTU1093	0	2	2	0	2	2	0	1	2	1	5	0	1	1	2	0	3	5	3	0	0	0	d__Bacteria;k__norank;p__Actinobacteria;c__Actinobacteria;o__Coriobacteriales;f__Coriobacteriaceae;g__unclassified_f__Coriobacteriaceae;s__unclassified_f__Coriobacteriaceae
OTU1094	0	8	81	9	24	2	4	4	40	22	15	7	15	36	5	35	3	20	26	3	8	41	d__Bacteria;k__norank;p__Bacteroidetes;c__Bacteroidia;o__Bacteroidales;f__Bacteroidales_S24-7_group;g__norank_f__Bacteroidales_S24-7_group;s__uncultured_rumen_bacterium_g__norank_f__Bacteroidales_S24-7_group
OTU1095	0	8	3	0	5	2	4	2	2	9	0	4	5	0	1	1	6	7	1	1	2	3	d__Bacteria;k__norank;p__Firmicutes;c__Clostridia;o__Clostridiales;f__Ruminococcaceae;g__Ruminococcaceae_UCG-014;s__unclassified_g__Ruminococcaceae_UCG-014
OTU1096	0	7	6	0	2	6	3	1	2	5	3	4	4	1	0	10	10	3	8	1	2	1	d__Bacteria;k__norank;p__Firmicutes;c__Negativicutes;o__Selenomonadales;f__Veillonellaceae;g__Veillonellaceae_UCG-001;s__uncultured_rumen_bacterium_g__Veillonellaceae_UCG-001
OTU1097	2	0	7	3	2	0	1	1	6	0	1	2	7	1	11	3	2	5	1	4	2	3	d__Bacteria;k__norank;p__Firmicutes;c__Clostridia;o__Clostridiales;f__Ruminococcaceae;g__Ruminococcaceae_UCG-005;s__uncultured_rumen_bacterium_g__Ruminococcaceae_UCG-005
OTU1098	0	1	4	1	1	3	2	3	0	7	5	4	0	1	9	4	2	3	9	2	3	1	d__Bacteria;k__norank;p__Bacteroidetes;c__Bacteroidia;o__Bacteroidales;f__Rikenellaceae;g__Rikenellaceae_RC9_gut_group;s__uncultured_rumen_bacterium_g__Rikenellaceae_RC9_gut_group
OTU1099	0	7	7	16	7	7	1	5	2	15	4	16	0	7	5	2	12	15	20	4	4	2	d__Bacteria;k__norank;p__Firmicutes;c__Clostridia;o__Clostridiales;f__Lachnospiraceae;g__unclassified_f__Lachnospiraceae;s__unclassified_f__Lachnospiraceae
OTU1100	0	1	2	2	2	1	3	3	1	0	0	1	1	1	2	1	4	3	1	1	0	1	d__Bacteria;k__norank;p__Firmicutes;c__Clostridia;o__Clostridiales;f__Family_XIII;g__[Eubacterium]_nodatum_group;s__uncultured_rumen_bacterium_g__[Eubacterium]_nodatum_group
OTU1101	5	9	9	8	8	4	2	1	13	11	2	12	10	21	8	5	16	13	18	2	0	6	d__Bacteria;k__norank;p__Bacteroidetes;c__Bacteroidia;o__Bacteroidales;f__Prevotellaceae;g__Prevotellaceae_UCG-001;s__unclassified_g__Prevotellaceae_UCG-001
OTU1102	2	2	3	0	0	5	5	4	0	5	1	3	0	2	3	0	4	0	4	0	0	0	d__Bacteria;k__norank;p__Firmicutes;c__Erysipelotrichia;o__Erysipelotrichales;f__Erysipelotrichaceae;g__Solobacterium;s__uncultured_rumen_bacterium_g__Solobacterium
OTU1103	0	1	1	0	1	1	0	0	0	0	1	3	0	0	2	0	2	2	0	0	0	0	d__Bacteria;k__norank;p__Actinobacteria;c__Actinobacteria;o__Corynebacteriales;f__Corynebacteriaceae;g__Corynebacterium_1;s__Corynebacterium_marinum_DSM_44953
OTU1104	24	6	9	10	8	0	52	9	0	21	3	29	4	4	22	14	34	19	29	23	11	6	d__Bacteria;k__norank;p__Firmicutes;c__Clostridia;o__Clostridiales;f__Ruminococcaceae;g__Ruminococcaceae_UCG-014;s__unclassified_g__Ruminococcaceae_UCG-014
OTU1105	4	1	1	7	0	3	0	0	4	2	2	5	2	2	2	1	2	0	3	0	1	1	d__Bacteria;k__norank;p__Bacteroidetes;c__Bacteroidia;o__Bacteroidales;f__Prevotellaceae;g__Prevotellaceae_UCG-001;s__unclassified_g__Prevotellaceae_UCG-001
OTU1106	0	2	8	0	3	0	3	3	4	4	1	2	4	7	1	2	4	3	9	1	3	4	d__Bacteria;k__norank;p__Spirochaetae;c__Spirochaetes;o__Spirochaetales;f__Spirochaetaceae;g__Treponema_2;s__uncultured_rumen_bacterium_g__Treponema_2
OTU1107	0	0	2	1	0	0	1	2	3	0	2	0	2	0	0	3	1	8	1	0	5	2	d__Bacteria;k__norank;p__Proteobacteria;c__Deltaproteobacteria;o__Bradymonadales;f__norank_o__Bradymonadales;g__norank_o__Bradymonadales;s__uncultured_rumen_bacterium_g__norank_o__Bradymonadales
OTU1108	12	49	72	43	22	32	53	55	9	17	6	26	7	26	31	11	34	35	39	25	20	26	d__Bacteria;k__norank;p__Firmicutes;c__Clostridia;o__Clostridiales;f__Ruminococcaceae;g__Ruminococcaceae_UCG-014;s__unclassified_g__Ruminococcaceae_UCG-014
OTU1109	1	57	38	15	15	30	27	11	64	50	83	56	94	42	29	33	20	83	23	46	147	81	d__Bacteria;k__norank;p__Bacteroidetes;c__Bacteroidia;o__Bacteroidales;f__Prevotellaceae;g__Prevotella_1;s__unclassified_g__Prevotella_1
OTU1110	0	1	5	4	4	3	3	3	3	2	4	2	1	4	1	3	3	4	11	5	1	0	d__Bacteria;k__norank;p__Tenericutes;c__Mollicutes;o__Mollicutes_RF9;f__norank_o__Mollicutes_RF9;g__norank_o__Mollicutes_RF9;s__uncultured_bacterium_g__norank_o__Mollicutes_RF9
OTU1111	0	0	1	0	0	13	0	2	0	0	1	1	0	0	3	0	3	0	0	0	0	0	d__Bacteria;k__norank;p__Proteobacteria;c__Alphaproteobacteria;o__Rhodospirillales;f__Rhodospirillaceae;g__norank_f__Rhodospirillaceae;s__gut_metagenome_g__norank_f__Rhodospirillaceae
OTU1112	6	4	9	16	28	33	19	34	11	33	8	16	13	15	12	24	61	9	26	24	6	8	d__Bacteria;k__norank;p__Saccharibacteria;c__Unknown_Class_p__Saccharibacteria;o__Unknown_Order_c__Unknown_Class_p__Saccharibacteria;f__Unknown_Family_o__Unknown_Order_c__Unknown_Class_p__Saccharibacteria;g__Candidatus_Saccharimonas;s__unclassified_g__Candidatus_Saccharimonas
OTU1113	6	3	5	9	4	0	1	28	5	1	4	1	0	0	5	3	11	1	7	0	1	1	d__Bacteria;k__norank;p__Synergistetes;c__Synergistia;o__Synergistales;f__Synergistaceae;g__Fretibacterium;s__uncultured_rumen_bacterium_g__Fretibacterium
OTU1114	0	0	1	0	0	1	0	0	2	0	5	3	0	0	0	0	4	1	0	0	0	1	d__Bacteria;k__norank;p__Firmicutes;c__Clostridia;o__Clostridiales;f__Lachnospiraceae;g__unclassified_f__Lachnospiraceae;s__unclassified_f__Lachnospiraceae
OTU1115	3	5	16	8	4	2	5	18	2	12	6	7	6	2	10	15	25	11	6	1	4	6	d__Bacteria;k__norank;p__Firmicutes;c__Clostridia;o__Clostridiales;f__Christensenellaceae;g__Christensenellaceae_R-7_group;s__unclassified_g__Christensenellaceae_R-7_group
OTU1116	0	2	2	0	1	1	1	0	2	4	3	7	2	7	4	1	3	4	1	0	2	1	d__Bacteria;k__norank;p__Proteobacteria;c__Deltaproteobacteria;o__Desulfovibrionales;f__Desulfovibrionaceae;g__Desulfovibrio;s__uncultured_rumen_bacterium_g__Desulfovibrio
OTU1117	27	10	25	79	36	41	27	3	7	26	54	30	29	26	30	28	55	24	28	80	15	48	d__Bacteria;k__norank;p__Firmicutes;c__Clostridia;o__Clostridiales;f__Lachnospiraceae;g__Lachnobacterium;s__Lachnobacterium_bovis
OTU1118	3	0	2	3	2	3	4	4	0	1	2	4	2	0	6	1	8	0	0	0	0	2	d__Bacteria;k__norank;p__Firmicutes;c__Bacilli;o__Lactobacillales;f__Lactobacillaceae;g__Lactobacillus;s__unclassified_g__Lactobacillus
OTU1119	36	79	97	76	125	192	215	224	50	62	58	74	65	48	120	94	261	67	112	209	51	39	d__Bacteria;k__norank;p__Saccharibacteria;c__Unknown_Class_p__Saccharibacteria;o__Unknown_Order_c__Unknown_Class_p__Saccharibacteria;f__Unknown_Family_o__Unknown_Order_c__Unknown_Class_p__Saccharibacteria;g__Candidatus_Saccharimonas;s__uncultured_rumen_bacterium_g__Candidatus_Saccharimonas
OTU1120	0	0	6	0	1	2	12	0	0	1	1	3	1	4	2	0	3	1	8	2	0	0	d__Bacteria;k__norank;p__Bacteroidetes;c__Bacteroidia;o__Bacteroidales;f__Rikenellaceae;g__Rikenellaceae_RC9_gut_group;s__uncultured_rumen_bacterium_g__Rikenellaceae_RC9_gut_group
OTU1121	22	35	38	80	63	28	7	36	32	26	29	24	22	48	47	37	37	7	71	5	9	22	d__Bacteria;k__norank;p__Bacteroidetes;c__Bacteroidia;o__Bacteroidales;f__Prevotellaceae;g__Prevotellaceae_UCG-003;s__uncultured_rumen_bacterium_g__Prevotellaceae_UCG-003
OTU1122	0	12	38	3	9	31	9	19	25	66	33	37	72	211	27	10	33	50	69	45	10	35	d__Bacteria;k__norank;p__Fibrobacteres;c__Fibrobacteria;o__Fibrobacterales;f__Fibrobacteraceae;g__Fibrobacter;s__unclassified_g__Fibrobacter
OTU1123	13	18	72	17	47	10	32	98	47	38	25	11	32	44	61	9	23	23	20	14	18	25	d__Bacteria;k__norank;p__Bacteroidetes;c__Bacteroidia;o__Bacteroidales;f__Prevotellaceae;g__Prevotellaceae_UCG-001;s__uncultured_rumen_bacterium_g__Prevotellaceae_UCG-001
OTU1124	48	16	234	219	54	60	45	276	187	133	56	88	35	413	138	64	165	62	238	44	24	63	d__Bacteria;k__norank;p__Bacteroidetes;c__Bacteroidia;o__Bacteroidales;f__Prevotellaceae;g__Prevotella_1;s__unidentified_rumen_bacterium_RC11
OTU1125	24	36	29	23	41	79	40	78	21	27	35	44	7	55	38	13	47	28	57	94	34	7	d__Bacteria;k__norank;p__Tenericutes;c__Mollicutes;o__Mollicutes_RF9;f__norank_o__Mollicutes_RF9;g__norank_o__Mollicutes_RF9;s__uncultured_rumen_bacterium_g__norank_o__Mollicutes_RF9
OTU1126	0	15	11	1	14	1	0	1	17	4	23	19	45	4	0	47	6	16	0	6	33	24	d__Bacteria;k__norank;p__Bacteroidetes;c__Bacteroidia;o__Bacteroidales;f__Bacteroidales_RF16_group;g__norank_f__Bacteroidales_RF16_group;s__unclassified_g__norank_f__Bacteroidales_RF16_group
OTU1127	0	0	0	0	0	0	0	0	1	1	3	0	5	1	1	2	2	4	1	0	2	0	d__Bacteria;k__norank;p__Verrucomicrobia;c__WCHB1-41;o__norank_c__WCHB1-41;f__norank_c__WCHB1-41;g__norank_c__WCHB1-41;s__uncultured_rumen_bacterium_g__norank_c__WCHB1-41
OTU1128	35	83	211	123	94	167	173	162	132	103	103	149	98	2	145	277	377	115	259	65	73	83	d__Bacteria;k__norank;p__Firmicutes;c__Clostridia;o__Clostridiales;f__Ruminococcaceae;g__Ruminococcaceae_NK4A214_group;s__unclassified_g__Ruminococcaceae_NK4A214_group
OTU1129	0	1	1	0	0	0	0	0	2	0	1	0	4	1	0	1	4	0	1	1	0	4	d__Bacteria;k__norank;p__Bacteroidetes;c__Bacteroidia;o__Bacteroidales;f__Prevotellaceae;g__Prevotellaceae_UCG-001;s__uncultured_bacterium_g__Prevotellaceae_UCG-001
OTU1130	0	2	9	0	3	1	0	0	1	2	1	3	2	0	0	1	6	1	0	0	2	1	d__Bacteria;k__norank;p__Firmicutes;c__Clostridia;o__Clostridiales;f__Ruminococcaceae;g__unclassified_f__Ruminococcaceae;s__unclassified_f__Ruminococcaceae
OTU1131	2	1	7	3	1	3	2	7	3	2	4	4	4	5	5	5	6	7	11	12	4	5	d__Bacteria;k__norank;p__Firmicutes;c__Clostridia;o__Clostridiales;f__Family_XIII;g__[Eubacterium]_saphenum_group;s__uncultured_bacterium_g__[Eubacterium]_saphenum_group
OTU1132	11	9	6	4	7	6	10	17	0	14	3	9	1	0	5	10	11	9	9	25	4	1	d__Bacteria;k__norank;p__Tenericutes;c__Mollicutes;o__Mollicutes_RF9;f__norank_o__Mollicutes_RF9;g__norank_o__Mollicutes_RF9;s__uncultured_Paenibacillaceae_bacterium_g__norank
OTU1133	0	1	11	3	1	3	1	0	4	10	4	5	2	0	6	3	9	9	5	5	4	1	d__Bacteria;k__norank;p__Firmicutes;c__Clostridia;o__Clostridiales;f__Ruminococcaceae;g__Ruminococcaceae_UCG-010;s__unclassified_g__Ruminococcaceae_UCG-010
OTU1134	4	12	1	0	1	2	4	4	0	6	0	3	0	3	1	7	14	0	11	25	7	1	d__Bacteria;k__norank;p__Tenericutes;c__Mollicutes;o__Mollicutes_RF9;f__norank_o__Mollicutes_RF9;g__norank_o__Mollicutes_RF9;s__unclassified_g__norank_o__Mollicutes_RF9
OTU1135	3	4	16	8	17	31	13	4	9	14	5	3	3	6	6	15	37	10	16	13	16	4	d__Bacteria;k__norank;p__Tenericutes;c__Mollicutes;o__Mollicutes_RF9;f__norank_o__Mollicutes_RF9;g__norank_o__Mollicutes_RF9;s__uncultured_bacterium_g__norank_o__Mollicutes_RF9
OTU1136	0	0	0	0	0	0	2	0	0	0	0	0	1	0	1	0	1	0	0	2	2	0	d__Bacteria;k__norank;p__Bacteroidetes;c__Bacteroidia;o__Bacteroidales;f__Bacteroidales_BS11_gut_group;g__norank_f__Bacteroidales_BS11_gut_group;s__uncultured_rumen_bacterium_g__norank_f__Bacteroidales_BS11_gut_group
OTU1137	0	9	1	0	1	1	0	0	0	1	2	1	1	1	1	0	5	2	0	0	0	0	d__Bacteria;k__norank;p__Proteobacteria;c__Gammaproteobacteria;o__Aeromonadales;f__Succinivibrionaceae;g__Ruminobacter;s__uncultured_rumen_bacterium_g__Ruminobacter
OTU1138	0	3	2	2	1	0	5	13	0	2	3	2	2	0	6	1	2	2	2	12	3	1	d__Bacteria;k__norank;p__Firmicutes;c__Clostridia;o__Clostridiales;f__Lachnospiraceae;g__Syntrophococcus;s__uncultured_rumen_bacterium_g__Syntrophococcus
OTU1139	4	8	15	11	5	5	9	6	0	9	2	2	11	5	0	4	12	10	11	8	9	10	d__Bacteria;k__norank;p__Firmicutes;c__Clostridia;o__Clostridiales;f__Family_XIII;g__Family_XIII_UCG-002;s__uncultured_bacterium_g__Family_XIII_UCG-002
OTU1140	0	2	2	0	0	0	0	0	0	0	0	1	0	0	1	0	1	0	0	0	1	0	d__Bacteria;k__norank;p__Proteobacteria;c__Gammaproteobacteria;o__Aeromonadales;f__Succinivibrionaceae;g__Anaerobiospirillum;s__uncultured_bacterium_g__Anaerobiospirillum
OTU1141	0	0	5	0	0	1	2	3	2	1	7	1	0	3	2	2	1	1	3	0	0	2	d__Bacteria;k__norank;p__Firmicutes;c__Clostridia;o__Clostridiales;f__Lachnospiraceae;g__Blautia;s__unclassified_g__Blautia
OTU1142	0	1	0	1	2	1	3	1	2	1	2	1	4	0	6	0	2	2	1	1	2	2	d__Bacteria;k__norank;p__Firmicutes;c__Clostridia;o__Clostridiales;f__Family_XIII;g__[Eubacterium]_nodatum_group;s__uncultured_rumen_bacterium_g__[Eubacterium]_nodatum_group
OTU1143	217	130	82	121	125	78	114	275	120	142	71	55	36	36	305	99	185	61	108	74	29	61	d__Bacteria;k__norank;p__Firmicutes;c__Negativicutes;o__Selenomonadales;f__Veillonellaceae;g__Schwartzia;s__uncultured_rumen_bacterium_g__Schwartzia
OTU1144	0	0	0	0	0	5	0	1	8	2	3	0	21	1	0	0	23	0	2	3	0	5	d__Bacteria;k__norank;p__Bacteroidetes;c__Bacteroidia;o__Bacteroidales;f__Bacteroidales_BS11_gut_group;g__norank_f__Bacteroidales_BS11_gut_group;s__uncultured_rumen_bacterium_g__norank_f__Bacteroidales_BS11_gut_group
OTU1145	0	0	0	0	0	0	1	1	0	0	0	0	0	0	0	0	2	1	0	1	0	0	d__Bacteria;k__norank;p__Spirochaetae;c__Spirochaetes;o__Spirochaetales;f__Leptospiraceae;g__unclassified_f__Leptospiraceae;s__unclassified_f__Leptospiraceae
OTU1146	0	2	6	1	6	1	7	3	4	3	3	1	1	2	15	1	8	5	6	1	1	2	d__Bacteria;k__norank;p__Firmicutes;c__Clostridia;o__Clostridiales;f__Family_XIII;g__Anaerovorax;s__uncultured_rumen_bacterium_g__Anaerovorax
OTU1147	3	47	70	24	19	34	9	8	65	75	65	56	75	82	9	103	16	70	24	41	86	157	d__Bacteria;k__norank;p__Bacteroidetes;c__Bacteroidia;o__Bacteroidales;f__Prevotellaceae;g__Prevotella_1;s__uncultured_bacterium_g__Prevotella_1
OTU1148	41	139	190	146	486	174	138	179	200	186	211	98	300	197	126	171	85	210	106	71	191	334	d__Bacteria;k__norank;p__Bacteroidetes;c__Bacteroidia;o__Bacteroidales;f__Prevotellaceae;g__Prevotella_1;s__uncultured_rumen_bacterium_g__Prevotella_1
OTU1149	3	11	12	12	5	29	15	13	9	21	11	6	31	8	15	4	13	11	14	21	9	27	d__Bacteria;k__norank;p__Bacteroidetes;c__Bacteroidia;o__Bacteroidales;f__Prevotellaceae;g__Prevotella_1;s__uncultured_bacterium_g__Prevotella_1
OTU1150	0	0	80	1	22	15	4	0	24	27	22	12	12	9	12	38	38	25	20	17	47	23	d__Bacteria;k__norank;p__Bacteroidetes;c__Bacteroidia;o__Bacteroidales;f__Bacteroidales_BS11_gut_group;g__norank_f__Bacteroidales_BS11_gut_group;s__uncultured_rumen_bacterium_g__norank_f__Bacteroidales_BS11_gut_group
OTU1151	8	14	44	2	7	0	20	5	28	28	24	22	45	9	10	16	12	22	12	46	33	21	d__Bacteria;k__norank;p__Bacteroidetes;c__Bacteroidia;o__Bacteroidales;f__Prevotellaceae;g__Prevotella_1;s__uncultured_rumen_bacterium_g__Prevotella_1
OTU1152	0	4	81	28	3	3	2	28	79	21	13	12	36	29	18	26	6	63	6	18	41	31	d__Bacteria;k__norank;p__Bacteroidetes;c__Bacteroidia;o__Bacteroidales;f__Prevotellaceae;g__Prevotellaceae_UCG-003;s__uncultured_rumen_bacterium_g__Prevotellaceae_UCG-003
OTU1153	169	25	15	17	19	49	14	34	15	17	19	17	3	17	24	3	21	7	65	8	16	5	d__Bacteria;k__norank;p__Bacteroidetes;c__Bacteroidia;o__Bacteroidales;f__Prevotellaceae;g__Prevotella_1;s__unclassified_g__Prevotella_1
OTU1154	0	6	5	7	1	0	2	0	0	1	3	3	1	3	1	4	2	1	1	3	0	0	d__Bacteria;k__norank;p__Bacteroidetes;c__Bacteroidia;o__Bacteroidales;f__Rikenellaceae;g__Rikenellaceae_RC9_gut_group;s__uncultured_bacterium_g__Rikenellaceae_RC9_gut_group
OTU1155	18	157	117	33	40	145	25	52	129	166	186	134	103	112	64	51	41	115	73	91	165	148	d__Bacteria;k__norank;p__Bacteroidetes;c__Bacteroidia;o__Bacteroidales;f__Prevotellaceae;g__Prevotella_1;s__unclassified_g__Prevotella_1
OTU1156	5	11	38	13	2	17	5	18	31	10	38	10	24	10	2	12	12	20	20	7	21	38	d__Bacteria;k__norank;p__Bacteroidetes;c__Bacteroidia;o__Bacteroidales;f__Prevotellaceae;g__Prevotella_1;s__uncultured_rumen_bacterium_g__Prevotella_1
OTU1157	0	0	20	0	5	0	0	0	0	0	0	0	12	0	0	15	1	0	0	0	9	12	d__Bacteria;k__norank;p__Bacteroidetes;c__Bacteroidia;o__Bacteroidales;f__Bacteroidales_BS11_gut_group;g__norank_f__Bacteroidales_BS11_gut_group;s__uncultured_bacterium_g__norank_f__Bacteroidales_BS11_gut_group
OTU1158	0	9	38	5	13	34	3	1	8	20	18	9	32	34	0	21	27	25	16	3	4	17	d__Bacteria;k__norank;p__Bacteroidetes;c__Bacteroidia;o__Bacteroidales;f__Prevotellaceae;g__Prevotella_1;s__uncultured_rumen_bacterium_g__Prevotella_1
OTU1159	7	848	549	18	520	91	318	88	834	654	703	275	1334	435	243	393	215	726	370	314	1009	771	d__Bacteria;k__norank;p__Bacteroidetes;c__Bacteroidia;o__Bacteroidales;f__Prevotellaceae;g__Prevotella_1;s__uncultured_rumen_bacterium_g__Prevotella_1
OTU1160	0	6	8	2	5	31	3	5	43	16	47	19	8	44	4	9	15	8	22	35	6	16	d__Bacteria;k__norank;p__Bacteroidetes;c__Bacteroidia;o__Bacteroidales;f__Prevotellaceae;g__norank_f__Prevotellaceae;s__uncultured_rumen_bacterium_g__norank_f__Prevotellaceae
OTU1161	0	1	2	0	1	0	0	0	2	0	3	2	3	8	0	2	1	3	5	0	1	1	d__Bacteria;k__norank;p__Spirochaetae;c__Spirochaetes;o__Spirochaetales;f__Spirochaetaceae;g__Treponema_2;s__uncultured_rumen_bacterium_g__Treponema_2
OTU1162	36	217	197	183	83	536	574	733	209	280	278	431	637	263	615	29	235	523	238	103	131	262	d__Bacteria;k__norank;p__Bacteroidetes;c__Bacteroidia;o__Bacteroidales;f__Prevotellaceae;g__Prevotella_1;s__unclassified_g__Prevotella_1
OTU1163	0	5	22	0	6	3	0	0	6	1	4	3	56	5	1	10	2	25	3	1	3	18	d__Bacteria;k__norank;p__Bacteroidetes;c__Bacteroidia;o__Bacteroidales;f__Prevotellaceae;g__Prevotellaceae_UCG-003;s__uncultured_rumen_bacterium_g__Prevotellaceae_UCG-003
OTU1164	0	40	12	0	1	3	0	0	62	11	31	0	92	24	0	12	0	31	0	1	54	50	d__Bacteria;k__norank;p__Bacteroidetes;c__Bacteroidia;o__Bacteroidales;f__Prevotellaceae;g__Prevotella_1;s__uncultured_rumen_bacterium_g__Prevotella_1
OTU1165	3	3	14	0	14	3	2	16	14	7	3	2	3	9	10	8	1	7	6	2	0	2	d__Bacteria;k__norank;p__Bacteroidetes;c__Bacteroidia;o__Bacteroidales;f__Prevotellaceae;g__Prevotella_1;s__uncultured_rumen_bacterium_g__Prevotella_1
OTU1166	2	14	21	7	20	8	8	21	5	18	13	10	7	8	42	21	25	6	16	16	10	7	d__Bacteria;k__norank;p__Bacteroidetes;c__Bacteroidia;o__Bacteroidales;f__Rikenellaceae;g__Rikenellaceae_RC9_gut_group;s__unidentified_rumen_bacterium_RF36
OTU1167	0	29	35	0	12	6	3	4	5	2	13	6	20	0	0	35	13	8	1	6	12	13	d__Bacteria;k__norank;p__Bacteroidetes;c__Bacteroidia;o__Bacteroidales;f__Rikenellaceae;g__Rikenellaceae_RC9_gut_group;s__uncultured_rumen_bacterium_g__Rikenellaceae_RC9_gut_group
OTU1168	4	1	41	7	19	9	11	32	14	26	5	6	9	37	8	13	14	6	21	0	9	12	d__Bacteria;k__norank;p__Bacteroidetes;c__Bacteroidia;o__Bacteroidales;f__Prevotellaceae;g__Prevotellaceae_NK3B31_group;s__uncultured_rumen_bacterium_g__Prevotellaceae_NK3B31_group
OTU1169	15	34	59	95	49	23	38	85	10	33	25	38	33	16	61	28	45	22	43	57	20	19	d__Bacteria;k__norank;p__Bacteroidetes;c__Bacteroidia;o__Bacteroidales;f__Rikenellaceae;g__Rikenellaceae_RC9_gut_group;s__uncultured_rumen_bacterium_g__Rikenellaceae_RC9_gut_group
OTU1170	3	6	34	66	14	22	28	38	8	22	24	22	13	8	66	6	51	15	13	42	5	9	d__Bacteria;k__norank;p__Bacteroidetes;c__Bacteroidetes_VC2.1_Bac22;o__norank_c__Bacteroidetes_VC2.1_Bac22;f__norank_c__Bacteroidetes_VC2.1_Bac22;g__norank_c__Bacteroidetes_VC2.1_Bac22;s__uncultured_rumen_bacterium_g__norank_c__Bacteroidetes_VC2.1_Bac22
OTU1171	0	1	3	0	0	1	0	0	1	3	1	0	3	1	0	2	0	3	0	0	0	2	d__Bacteria;k__norank;p__Bacteroidetes;c__Bacteroidia;o__Bacteroidales;f__Rikenellaceae;g__Rikenellaceae_RC9_gut_group;s__uncultured_rumen_bacterium_g__Rikenellaceae_RC9_gut_group
OTU1172	0	1	19	0	12	0	0	0	2	0	0	0	15	0	0	15	1	1	0	0	0	8	d__Bacteria;k__norank;p__Bacteroidetes;c__Bacteroidia;o__Bacteroidales;f__Bacteroidales_BS11_gut_group;g__norank_f__Bacteroidales_BS11_gut_group;s__uncultured_rumen_bacterium_g__norank_f__Bacteroidales_BS11_gut_group
OTU1173	0	7	7	14	0	3	18	0	11	10	13	7	1	16	0	2	3	7	7	3	4	9	d__Bacteria;k__norank;p__Bacteroidetes;c__Bacteroidia;o__Bacteroidales;f__Prevotellaceae;g__Prevotella_1;s__unclassified_g__Prevotella_1
OTU1174	0	3	7	0	3	0	0	0	1	0	1	0	4	0	0	12	0	0	0	0	4	7	d__Bacteria;k__norank;p__Bacteroidetes;c__Bacteroidia;o__Bacteroidales;f__Rikenellaceae;g__Rikenellaceae_RC9_gut_group;s__uncultured_rumen_bacterium_g__Rikenellaceae_RC9_gut_group
OTU1175	0	1	2	0	0	0	0	0	1	3	2	0	2	2	0	0	0	2	0	0	1	1	d__Bacteria;k__norank;p__Firmicutes;c__Clostridia;o__Clostridiales;f__Christensenellaceae;g__Christensenellaceae_R-7_group;s__unclassified_g__Christensenellaceae_R-7_group
OTU1176	0	1	8	0	4	0	0	0	1	1	4	2	5	0	0	1	0	0	0	0	6	16	d__Bacteria;k__norank;p__Bacteroidetes;c__Bacteroidia;o__Bacteroidales;f__Prevotellaceae;g__Prevotella_1;s__unclassified_g__Prevotella_1
OTU1177	1	0	1	6	0	2	3	0	2	0	1	0	1	3	0	2	4	0	1	1	1	2	d__Bacteria;k__norank;p__Bacteroidetes;c__Bacteroidia;o__Bacteroidales;f__Bacteroidales_BS11_gut_group;g__norank_f__Bacteroidales_BS11_gut_group;s__uncultured_bacterium_g__norank_f__Bacteroidales_BS11_gut_group
OTU1178	0	0	4	0	2	0	1	1	0	0	0	1	4	2	6	0	0	2	0	0	1	0	d__Bacteria;k__norank;p__Actinobacteria;c__Actinobacteria;o__Coriobacteriales;f__Coriobacteriaceae;g__Atopobium;s__uncultured_rumen_bacterium_g__Atopobium
OTU1179	15	155	62	1	148	27	75	24	52	31	86	74	104	14	129	83	34	62	33	159	232	39	d__Bacteria;k__norank;p__Bacteroidetes;c__Bacteroidia;o__Bacteroidales;f__Rikenellaceae;g__Rikenellaceae_RC9_gut_group;s__uncultured_rumen_bacterium_g__Rikenellaceae_RC9_gut_group
OTU1180	2	2	4	2	4	1	2	1	5	1	5	0	1	1	1	0	0	1	0	0	0	2	d__Bacteria;k__norank;p__Bacteroidetes;c__Bacteroidia;o__Bacteroidales;f__Rikenellaceae;g__U29-B03;s__uncultured_rumen_bacterium_g__U29-B03
OTU1181	0	8	15	25	19	14	4	11	9	13	4	2	14	12	7	7	1	2	3	7	6	5	d__Bacteria;k__norank;p__Bacteroidetes;c__Bacteroidia;o__Bacteroidales;f__Prevotellaceae;g__Prevotella_1;s__uncultured_rumen_bacterium_g__Prevotella_1
OTU1182	0	2	12	3	3	0	1	2	5	2	6	0	7	4	4	4	4	5	4	1	5	4	d__Bacteria;k__norank;p__Proteobacteria;c__Deltaproteobacteria;o__Bradymonadales;f__norank_o__Bradymonadales;g__norank_o__Bradymonadales;s__uncultured_rumen_bacterium_g__norank_o__Bradymonadales
OTU1183	0	0	3	0	6	0	0	0	2	2	0	2	1	7	1	1	1	1	4	1	1	2	d__Bacteria;k__norank;p__Bacteroidetes;c__Bacteroidia;o__Bacteroidales;f__Prevotellaceae;g__Prevotellaceae_NK3B31_group;s__bacterium_A7_2010_
OTU1184	5	1	2	5	1	2	5	11	0	1	2	2	0	0	7	1	3	2	5	2	5	1	d__Bacteria;k__norank;p__Firmicutes;c__Clostridia;o__Clostridiales;f__Lachnospiraceae;g__Butyrivibrio_2;s__uncultured_rumen_bacterium_g__Butyrivibrio_2
OTU1185	0	5	4	0	1	0	0	1	1	0	0	1	2	2	1	2	2	0	1	1	0	0	d__Bacteria;k__norank;p__Tenericutes;c__Mollicutes;o__NB1-n;f__norank_o__NB1-n;g__norank_o__NB1-n;s__unidentified_rumen_bacterium_RFN82
OTU1186	5	96	189	18	93	80	19	33	171	94	82	50	306	85	44	126	23	145	35	19	146	239	d__Bacteria;k__norank;p__Bacteroidetes;c__Bacteroidia;o__Bacteroidales;f__Prevotellaceae;g__Prevotella_1;s__uncultured_rumen_bacterium_g__Prevotella_1
OTU1187	0	0	133	0	26	0	0	0	1	0	0	2	224	2	1	84	2	81	1	1	8	10	d__Bacteria;k__norank;p__Bacteroidetes;c__Bacteroidia;o__Bacteroidales;f__Prevotellaceae;g__Prevotella_1;s__unidentified_rumen_bacterium_RFP6
OTU1188	12	38	74	148	113	56	51	274	80	92	41	37	54	121	57	68	168	68	174	45	22	84	d__Bacteria;k__norank;p__Bacteroidetes;c__Bacteroidia;o__Bacteroidales;f__Prevotellaceae;g__Prevotella_1;s__unclassified_g__Prevotella_1
OTU1189	0	1	6	0	0	1	0	0	2	0	0	0	1	0	0	1	0	0	1	0	0	2	d__Bacteria;k__norank;p__Bacteroidetes;c__Bacteroidia;o__Bacteroidales;f__Prevotellaceae;g__Prevotellaceae_NK3B31_group;s__uncultured_rumen_bacterium_g__Prevotellaceae_NK3B31_group
OTU1190	0	0	4	0	2	1	0	0	0	2	1	0	2	0	0	2	0	2	0	0	0	8	d__Bacteria;k__norank;p__Bacteroidetes;c__Bacteroidia;o__Bacteroidales;f__Prevotellaceae;g__Prevotellaceae_NK3B31_group;s__uncultured_rumen_bacterium_g__Prevotellaceae_NK3B31_group
OTU1191	7	248	149	55	56	232	154	60	240	219	336	200	209	219	188	161	94	355	183	115	249	411	d__Bacteria;k__norank;p__Bacteroidetes;c__Bacteroidia;o__Bacteroidales;f__Prevotellaceae;g__Prevotella_1;s__unclassified_g__Prevotella_1
OTU1192	3	7	12	0	3	31	5	0	31	23	10	5	13	15	3	17	13	11	15	4	10	11	d__Bacteria;k__norank;p__Bacteroidetes;c__Bacteroidia;o__Bacteroidales;f__Prevotellaceae;g__Prevotella_1;s__uncultured_bacterium_g__Prevotella_1
OTU1193	0	13	19	0	10	0	0	0	33	6	35	1	10	4	0	13	0	20	0	0	39	22	d__Bacteria;k__norank;p__Firmicutes;c__Clostridia;o__Clostridiales;f__Lachnospiraceae;g__Lachnospiraceae_UCG-004;s__uncultured_rumen_bacterium_g__Lachnospiraceae_UCG-004
OTU1194	0	20	21	0	6	0	5	0	29	20	22	9	46	14	3	8	4	40	7	10	33	42	d__Bacteria;k__norank;p__Bacteroidetes;c__Bacteroidia;o__Bacteroidales;f__Prevotellaceae;g__Prevotella_1;s__uncultured_bacterium_g__Prevotella_1
OTU1195	0	45	83	0	18	0	2	0	31	23	65	11	20	0	0	74	9	136	0	0	161	42	d__Bacteria;k__norank;p__Bacteroidetes;c__Bacteroidia;o__Bacteroidales;f__Prevotellaceae;g__unclassified_f__Prevotellaceae;s__unclassified_f__Prevotellaceae
OTU1196	62	92	204	320	610	156	99	80	219	189	167	150	214	252	162	113	86	172	146	74	137	312	d__Bacteria;k__norank;p__Bacteroidetes;c__Bacteroidia;o__Bacteroidales;f__Prevotellaceae;g__Prevotella_1;s__uncultured_rumen_bacterium_g__Prevotella_1
OTU1197	5	59	52	57	47	24	11	10	24	16	29	3	47	8	25	34	39	33	5	25	34	26	d__Bacteria;k__norank;p__Bacteroidetes;c__Bacteroidia;o__Bacteroidales;f__Rikenellaceae;g__Rikenellaceae_RC9_gut_group;s__uncultured_rumen_bacterium_g__Rikenellaceae_RC9_gut_group
OTU1198	0	0	2	0	0	0	0	0	0	0	0	1	0	2	0	1	0	0	0	0	0	0	d__Bacteria;k__norank;p__Firmicutes;c__Clostridia;o__Clostridiales;f__unclassified_o__Clostridiales;g__unclassified_o__Clostridiales;s__unclassified_o__Clostridiales
OTU1199	0	3	26	0	18	0	0	0	1	0	2	1	17	0	0	103	1	3	0	0	36	23	d__Bacteria;k__norank;p__Bacteroidetes;c__Bacteroidia;o__Bacteroidales;f__Bacteroidales_BS11_gut_group;g__norank_f__Bacteroidales_BS11_gut_group;s__unclassified_g__norank_f__Bacteroidales_BS11_gut_group
OTU1200	1	192	627	141	463	99	158	136	202	210	168	218	180	111	322	530	294	295	239	148	251	213	d__Bacteria;k__norank;p__Bacteroidetes;c__Bacteroidia;o__Bacteroidales;f__Rikenellaceae;g__Rikenellaceae_RC9_gut_group;s__unclassified_g__Rikenellaceae_RC9_gut_group
OTU1201	8	0	58	355	29	3	3	50	4	4	2	6	21	5	111	40	5	16	7	44	48	8	d__Bacteria;k__norank;p__Bacteroidetes;c__Bacteroidia;o__Bacteroidales;f__Bacteroidales_BS11_gut_group;g__norank_f__Bacteroidales_BS11_gut_group;s__uncultured_rumen_bacterium_g__norank_f__Bacteroidales_BS11_gut_group
OTU1202	0	25	43	0	8	0	0	0	8	0	31	2	5	1	0	87	0	8	0	1	57	35	d__Bacteria;k__norank;p__Bacteroidetes;c__Bacteroidia;o__Bacteroidales;f__Bacteroidales_S24-7_group;g__norank_f__Bacteroidales_S24-7_group;s__uncultured_rumen_bacterium_g__norank_f__Bacteroidales_S24-7_group
OTU1203	1	0	14	9	20	1	16	3	8	33	10	7	20	13	25	14	102	12	40	115	5	6	d__Bacteria;k__norank;p__Bacteroidetes;c__Bacteroidia;o__Bacteroidales;f__Bacteroidales_BS11_gut_group;g__norank_f__Bacteroidales_BS11_gut_group;s__uncultured_rumen_bacterium_g__norank_f__Bacteroidales_BS11_gut_group
OTU1204	12	51	46	37	11	44	23	37	49	48	54	19	36	67	12	30	40	32	58	48	87	58	d__Bacteria;k__norank;p__Bacteroidetes;c__Bacteroidia;o__Bacteroidales;f__Prevotellaceae;g__Prevotella_1;s__unclassified_g__Prevotella_1
OTU1205	0	3	27	0	9	6	3	2	14	7	10	6	8	26	2	21	4	5	8	0	1	4	d__Bacteria;k__norank;p__Bacteroidetes;c__Bacteroidia;o__Bacteroidales;f__Prevotellaceae;g__Prevotellaceae_UCG-001;s__uncultured_bacterium_g__Prevotellaceae_UCG-001
OTU1206	0	2	4	0	6	0	1	0	0	2	2	1	3	1	2	1	1	5	0	2	1	1	d__Bacteria;k__norank;p__Bacteroidetes;c__Bacteroidia;o__Bacteroidales;f__Rikenellaceae;g__Rikenellaceae_RC9_gut_group;s__unclassified_g__Rikenellaceae_RC9_gut_group
OTU1207	0	25	50	0	6	0	0	0	40	6	29	0	32	13	0	25	0	70	0	0	62	35	d__Bacteria;k__norank;p__Bacteroidetes;c__Bacteroidia;o__Bacteroidales;f__Prevotellaceae;g__unclassified_f__Prevotellaceae;s__unclassified_f__Prevotellaceae
OTU1208	0	0	41	0	38	0	10	0	0	10	8	15	52	25	0	16	63	6	23	28	20	13	d__Bacteria;k__norank;p__Bacteroidetes;c__Bacteroidia;o__Bacteroidales;f__Bacteroidales_BS11_gut_group;g__norank_f__Bacteroidales_BS11_gut_group;s__unclassified_g__norank_f__Bacteroidales_BS11_gut_group
OTU1209	0	3	89	0	1	0	0	0	1	7	3	2	0	10	0	19	1	7	0	3	1	12	d__Bacteria;k__norank;p__Spirochaetae;c__Spirochaetes;o__Spirochaetales;f__Spirochaetaceae;g__Treponema_2;s__unclassified_g__Treponema_2
OTU1210	2	1	13	0	2	4	2	1	4	6	2	9	6	9	1	2	4	5	11	3	1	1	d__Bacteria;k__norank;p__Bacteroidetes;c__Bacteroidia;o__Bacteroidales;f__Prevotellaceae;g__Prevotellaceae_UCG-004;s__uncultured_rumen_bacterium_g__Prevotellaceae_UCG-004
OTU1211	0	0	1	0	0	0	0	1	0	1	0	3	1	3	0	1	0	1	0	0	0	1	d__Bacteria;k__norank;p__Spirochaetae;c__Spirochaetes;o__Spirochaetales;f__Spirochaetaceae;g__Treponema_2;s__unclassified_g__Treponema_2
OTU1212	0	2	8	0	1	1	0	0	5	5	1	0	5	2	0	5	0	0	0	0	0	1	d__Bacteria;k__norank;p__Bacteroidetes;c__Bacteroidia;o__Bacteroidales;f__Prevotellaceae;g__Prevotella_1;s__uncultured_rumen_bacterium_g__Prevotella_1
OTU1213	2	3	11	38	0	2	3	6	14	40	43	15	5	144	17	8	31	15	113	7	0	7	d__Bacteria;k__norank;p__Bacteroidetes;c__Bacteroidia;o__Bacteroidales;f__Prevotellaceae;g__Prevotella_1;s__unclassified_g__Prevotella_1
OTU1214	2	11	47	5	4	9	0	11	27	23	5	10	8	21	4	12	10	11	23	2	2	8	d__Bacteria;k__norank;p__Bacteroidetes;c__Bacteroidia;o__Bacteroidales;f__Prevotellaceae;g__Prevotella_1;s__uncultured_rumen_bacterium_g__Prevotella_1
OTU1215	0	1	5	0	1	9	1	0	4	0	4	2	4	9	0	4	3	1	2	1	1	2	d__Bacteria;k__norank;p__Bacteroidetes;c__Bacteroidia;o__Bacteroidales;f__Prevotellaceae;g__Prevotella_1;s__uncultured_rumen_bacterium_g__Prevotella_1
OTU1216	0	0	1	0	0	0	2	0	1	1	0	0	0	2	2	2	2	1	0	0	2	0	d__Bacteria;k__norank;p__Firmicutes;c__Clostridia;o__Clostridiales;f__Defluviitaleaceae;g__Defluviitaleaceae_UCG-011;s__uncultured_bacterium_g__Defluviitaleaceae_UCG-011
OTU1217	0	0	1	0	1	0	0	3	1	0	0	0	0	0	3	0	0	0	1	2	0	1	d__Bacteria;k__norank;p__Actinobacteria;c__Actinobacteria;o__Coriobacteriales;f__Coriobacteriaceae;g__norank_f__Coriobacteriaceae;s__uncultured_rumen_bacterium_g__norank_f__Coriobacteriaceae
OTU1218	0	0	9	0	2	0	0	0	11	0	0	0	3	0	0	4	1	9	0	0	0	1	d__Bacteria;k__norank;p__Bacteroidetes;c__Bacteroidia;o__Bacteroidales;f__Rikenellaceae;g__Rikenellaceae_RC9_gut_group;s__uncultured_bacterium_g__Rikenellaceae_RC9_gut_group
OTU1219	3	3	3	6	2	21	3	1	2	0	5	2	0	4	1	1	5	4	7	13	5	1	d__Bacteria;k__norank;p__Tenericutes;c__Mollicutes;o__Mollicutes_RF9;f__norank_o__Mollicutes_RF9;g__norank_o__Mollicutes_RF9;s__unclassified_g__norank_o__Mollicutes_RF9
OTU1220	0	0	31	3	30	2	1	2	6	16	6	9	26	6	1	12	10	16	3	4	23	4	d__Bacteria;k__norank;p__Bacteroidetes;c__Bacteroidia;o__Bacteroidales;f__Bacteroidales_BS11_gut_group;g__norank_f__Bacteroidales_BS11_gut_group;s__uncultured_rumen_bacterium_g__norank_f__Bacteroidales_BS11_gut_group
OTU1221	0	0	2	0	0	0	0	0	0	0	0	0	0	0	0	2	0	0	0	0	0	0	d__Bacteria;k__norank;p__Bacteroidetes;c__Bacteroidia;o__Bacteroidales;f__Bacteroidales_BS11_gut_group;g__norank_f__Bacteroidales_BS11_gut_group;s__unclassified_g__norank_f__Bacteroidales_BS11_gut_group
OTU1222	0	0	3	0	0	2	2	5	0	0	1	1	0	2	6	1	3	0	2	1	0	0	d__Bacteria;k__norank;p__Firmicutes;c__Erysipelotrichia;o__Erysipelotrichales;f__Erysipelotrichaceae;g__[Anaerorhabdus]_furcosa_group;s__uncultured_Erysipelotrichaceae_bacterium_g__[Anaerorhabdus]_furcosa_group
OTU1223	0	1	1	0	2	1	0	0	0	1	0	0	0	2	0	0	1	0	1	1	0	1	d__Bacteria;k__norank;p__Spirochaetae;c__Spirochaetes;o__Spirochaetales;f__Spirochaetaceae;g__Treponema_2;s__unclassified_g__Treponema_2
OTU1224	0	2	23	0	2	0	0	0	0	0	1	0	53	0	0	33	0	44	0	0	8	54	d__Bacteria;k__norank;p__Bacteroidetes;c__Bacteroidia;o__Bacteroidales;f__Prevotellaceae;g__Prevotella_1;s__unclassified_g__Prevotella_1
OTU1225	2	1	3	0	1	0	3	3	0	1	1	0	0	0	5	0	0	0	1	0	3	1	d__Bacteria;k__norank;p__Bacteroidetes;c__Bacteroidia;o__Bacteroidales;f__Bacteroidales_BS11_gut_group;g__norank_f__Bacteroidales_BS11_gut_group;s__unclassified_g__norank_f__Bacteroidales_BS11_gut_group
OTU1226	5	1	38	0	34	1	2	3	14	3	10	0	14	0	0	15	2	18	1	9	28	7	d__Bacteria;k__norank;p__Bacteroidetes;c__Bacteroidia;o__Bacteroidales;f__Bacteroidales_BS11_gut_group;g__norank_f__Bacteroidales_BS11_gut_group;s__uncultured_bacterium_g__norank_f__Bacteroidales_BS11_gut_group
OTU1227	0	4	12	4	1	3	9	2	9	5	3	6	4	2	18	3	9	12	3	6	7	4	d__Bacteria;k__norank;p__Firmicutes;c__Clostridia;o__Clostridiales;f__Lachnospiraceae;g__Lachnospiraceae_UCG-009;s__uncultured_rumen_bacterium_g__Lachnospiraceae_UCG-009
OTU1228	0	57	106	12	3	1	0	0	0	2	10	3	1	1	0	11	7	1	2	0	5	8	d__Bacteria;k__norank;p__Firmicutes;c__Clostridia;o__Clostridiales;f__Ruminococcaceae;g__Ruminococcus_2;s__uncultured_rumen_bacterium_g__Ruminococcus_2
OTU1229	0	67	26	16	4	0	0	0	0	7	17	0	1	0	0	0	17	0	5	0	18	3	d__Bacteria;k__norank;p__Firmicutes;c__Clostridia;o__Clostridiales;f__Ruminococcaceae;g__Ruminiclostridium_9;s__unclassified_g__Ruminiclostridium_9
OTU1230	0	8	16	8	11	4	6	11	10	10	7	14	8	5	17	7	21	6	12	11	6	4	d__Bacteria;k__norank;p__Firmicutes;c__Clostridia;o__Clostridiales;f__Lachnospiraceae;g__norank_f__Lachnospiraceae;s__uncultured_rumen_bacterium_g__norank_f__Lachnospiraceae
OTU1231	4	2	16	15	7	8	12	5	6	28	12	16	7	12	4	5	27	18	14	9	2	6	d__Bacteria;k__norank;p__Firmicutes;c__Clostridia;o__Clostridiales;f__Lachnospiraceae;g__[Eubacterium]_ruminantium_group;s__unclassified_g__[Eubacterium]_ruminantium_group
OTU1232	6	7	24	141	1	35	14	37	3	21	10	42	8	13	17	2	32	19	42	11	9	1	d__Bacteria;k__norank;p__Firmicutes;c__Clostridia;o__Clostridiales;f__Lachnospiraceae;g__[Eubacterium]_hallii_group;s__uncultured_rumen_bacterium_g__[Eubacterium]_hallii_group
OTU1233	1	40	34	0	36	3	5	2	17	1	30	15	19	1	4	38	1	35	6	3	59	26	d__Bacteria;k__norank;p__Firmicutes;c__Clostridia;o__Clostridiales;f__Lachnospiraceae;g__Blautia;s__unclassified_g__Blautia
OTU1234	0	1	3	0	1	0	0	0	1	1	0	1	1	0	0	3	0	6	3	0	0	2	d__Bacteria;k__norank;p__Firmicutes;c__Clostridia;o__Clostridiales;f__Christensenellaceae;g__Christensenellaceae_R-7_group;s__unclassified_g__Christensenellaceae_R-7_group
OTU1235	0	44	48	1	37	13	5	20	12	18	32	32	17	6	1	32	18	27	10	20	34	27	d__Bacteria;k__norank;p__Firmicutes;c__Clostridia;o__Clostridiales;f__Lachnospiraceae;g__Lachnospiraceae_XPB1014_group;s__uncultured_rumen_bacterium_g__Lachnospiraceae_XPB1014_group
OTU1236	0	4	12	0	1	2	1	0	4	8	5	1	5	5	1	3	3	0	1	5	14	13	d__Bacteria;k__norank;p__Bacteroidetes;c__Bacteroidia;o__Bacteroidales;f__Prevotellaceae;g__Prevotella_1;s__unclassified_g__Prevotella_1
OTU1237	0	2	18	1	2	2	2	0	10	11	5	2	2	3	3	15	9	3	4	5	2	3	d__Bacteria;k__norank;p__Firmicutes;c__Clostridia;o__Clostridiales;f__Ruminococcaceae;g__Anaerotruncus;s__uncultured_rumen_bacterium_g__Anaerotruncus
OTU1238	0	0	1	0	0	0	0	0	0	1	0	1	0	0	0	1	0	1	0	1	0	0	d__Bacteria;k__norank;p__Firmicutes;c__Clostridia;o__Clostridiales;f__Ruminococcaceae;g__Ruminococcaceae_UCG-010;s__uncultured_rumen_bacterium_g__Ruminococcaceae_UCG-010
OTU1239	0	0	12	0	13	1	2	1	3	4	2	4	2	4	3	12	6	9	8	0	4	4	d__Bacteria;k__norank;p__Firmicutes;c__Clostridia;o__Clostridiales;f__Christensenellaceae;g__Christensenellaceae_R-7_group;s__unclassified_g__Christensenellaceae_R-7_group
OTU1240	0	0	5	4	1	0	1	3	2	1	2	7	0	0	2	4	3	2	6	2	3	2	d__Bacteria;k__norank;p__Firmicutes;c__Clostridia;o__Clostridiales;f__Lachnospiraceae;g__Marvinbryantia;s__unclassified_g__Marvinbryantia
OTU1241	0	0	2	0	1	0	0	1	0	0	0	0	1	0	0	0	0	2	1	0	1	0	d__Bacteria;k__norank;p__Firmicutes;c__Erysipelotrichia;o__Erysipelotrichales;f__Erysipelotrichaceae;g__Erysipelotrichaceae_UCG-004;s__uncultured_bacterium_g__Erysipelotrichaceae_UCG-004
OTU1242	0	0	2	0	0	0	0	0	0	0	0	0	0	0	0	0	0	1	1	0	0	0	d__Bacteria;k__norank;p__Firmicutes;c__Clostridia;o__Clostridiales;f__Ruminococcaceae;g__Ruminococcaceae_UCG-010;s__unclassified_g__Ruminococcaceae_UCG-010
OTU1243	0	9	5	0	0	0	0	0	1	0	1	1	2	1	0	1	0	1	0	0	7	1	d__Bacteria;k__norank;p__Firmicutes;c__Clostridia;o__Clostridiales;f__Lachnospiraceae;g__Lachnospiraceae_ND3007_group;s__unidentified_rumen_bacterium_RC20
OTU1244	0	2	2	1	1	0	2	2	0	1	6	0	1	1	2	0	0	3	0	0	2	1	d__Bacteria;k__norank;p__Firmicutes;c__Clostridia;o__Clostridiales;f__Christensenellaceae;g__Christensenellaceae_R-7_group;s__unclassified_g__Christensenellaceae_R-7_group
OTU1245	9	11	24	10	7	10	13	18	22	21	8	17	13	7	10	17	20	13	18	5	4	6	d__Bacteria;k__norank;p__Firmicutes;c__Clostridia;o__Clostridiales;f__Lachnospiraceae;g__Lachnospiraceae_FE2018_group;s__bacterium_FE2018
OTU1246	0	40	44	2	11	2	5	0	68	26	54	5	27	15	2	37	6	48	16	17	59	48	d__Bacteria;k__norank;p__Bacteroidetes;c__Bacteroidia;o__Bacteroidales;f__Prevotellaceae;g__Prevotella_1;s__uncultured_rumen_bacterium_g__Prevotella_1
OTU1247	7	6	18	9	9	5	8	9	15	9	10	18	4	8	19	9	22	11	22	19	6	5	d__Bacteria;k__norank;p__Firmicutes;c__Clostridia;o__Clostridiales;f__Ruminococcaceae;g__Saccharofermentans;s__unclassified_g__Saccharofermentans
OTU1248	16	5	15	17	16	31	7	2	5	4	22	13	11	10	2	6	19	6	14	36	8	9	d__Bacteria;k__norank;p__Firmicutes;c__Clostridia;o__Clostridiales;f__Ruminococcaceae;g__Ruminococcus_1;s__Ruminococcus_albus
OTU1249	0	17	17	0	0	4	17	6	41	4	44	9	15	3	11	20	6	27	12	76	31	37	d__Bacteria;k__norank;p__Proteobacteria;c__Gammaproteobacteria;o__Aeromonadales;f__Succinivibrionaceae;g__Succinivibrio;s__uncultured_rumen_bacterium_g__Succinivibrio
OTU1250	2	5	27	7	3	4	10	12	5	10	25	15	4	8	8	9	7	8	20	6	6	8	d__Bacteria;k__norank;p__Firmicutes;c__Clostridia;o__Clostridiales;f__Lachnospiraceae;g__Marvinbryantia;s__uncultured_rumen_bacterium_g__Marvinbryantia
OTU1251	0	1	8	0	7	0	0	0	11	0	3	0	13	0	0	12	0	11	0	0	7	10	d__Bacteria;k__norank;p__Bacteroidetes;c__Bacteroidia;o__Bacteroidales;f__Prevotellaceae;g__unclassified_f__Prevotellaceae;s__unclassified_f__Prevotellaceae
OTU1252	0	1	20	1	7	1	5	2	1	3	4	2	2	13	14	7	6	11	6	5	7	5	d__Bacteria;k__norank;p__Firmicutes;c__Clostridia;o__Clostridiales;f__Ruminococcaceae;g__Ruminococcus_1;s__bacterium_XPD3003
OTU1253	0	1	8	2	2	3	1	2	9	8	5	3	4	1	4	5	3	7	8	1	8	3	d__Bacteria;k__norank;p__Firmicutes;c__Clostridia;o__Clostridiales;f__Lachnospiraceae;g__[Eubacterium]_hallii_group;s__unclassified_g__[Eubacterium]_hallii_group
OTU1254	0	4	5	8	5	3	0	2	1	4	4	14	1	4	6	3	5	4	5	2	5	1	d__Bacteria;k__norank;p__Firmicutes;c__Clostridia;o__Clostridiales;f__Ruminococcaceae;g__Ruminiclostridium_6;s__uncultured_rumen_bacterium_g__Ruminiclostridium_6
OTU1255	2	6	25	8	15	5	8	8	9	13	7	16	9	5	10	18	28	20	12	4	7	10	d__Bacteria;k__norank;p__Firmicutes;c__Clostridia;o__Clostridiales;f__Lachnospiraceae;g__Oribacterium;s__uncultured_rumen_bacterium_g__Oribacterium
OTU1256	5	10	17	13	8	16	17	14	7	10	24	12	3	12	29	15	24	9	25	5	4	5	d__Bacteria;k__norank;p__Firmicutes;c__Clostridia;o__Clostridiales;f__Lachnospiraceae;g__Syntrophococcus;s__Syntrophococcus_sucromutans
OTU1257	1	3	13	2	9	1	4	5	8	3	2	3	3	0	6	8	5	1	2	1	5	3	d__Bacteria;k__norank;p__Firmicutes;c__Clostridia;o__Clostridiales;f__Lachnospiraceae;g__norank_f__Lachnospiraceae;s__uncultured_rumen_bacterium_g__norank_f__Lachnospiraceae
OTU1258	0	8	57	16	5	5	5	1	16	15	11	18	36	18	8	29	14	50	21	13	15	19	d__Bacteria;k__norank;p__Firmicutes;c__Clostridia;o__Clostridiales;f__Ruminococcaceae;g__Papillibacter;s__uncultured_rumen_bacterium_g__Papillibacter
OTU1259	3	15	45	6	15	9	12	6	15	12	66	33	16	11	18	43	13	51	25	15	25	15	d__Bacteria;k__norank;p__Firmicutes;c__Clostridia;o__Clostridiales;f__Lachnospiraceae;g__Moryella;s__uncultured_rumen_bacterium_g__Moryella
OTU1260	0	0	6	0	0	0	0	0	0	0	1	4	0	2	2	0	0	1	0	0	0	2	d__Bacteria;k__norank;p__Firmicutes;c__Clostridia;o__Clostridiales;f__Ruminococcaceae;g__Hydrogenoanaerobacterium;s__unclassified_g__Hydrogenoanaerobacterium
OTU1261	0	9	23	0	13	2	0	0	5	14	6	10	10	1	8	20	3	10	0	7	13	15	d__Bacteria;k__norank;p__Bacteroidetes;c__Bacteroidia;o__Bacteroidales;f__Rikenellaceae;g__Rikenellaceae_RC9_gut_group;s__unclassified_g__Rikenellaceae_RC9_gut_group
OTU1262	0	15	18	0	2	1	6	0	8	1	7	3	19	2	0	10	2	27	4	3	5	16	d__Bacteria;k__norank;p__Bacteroidetes;c__Bacteroidia;o__Bacteroidales;f__Prevotellaceae;g__Prevotella_1;s__uncultured_bacterium_g__Prevotella_1
OTU1263	7	3	33	27	17	29	21	16	14	26	50	38	3	28	23	34	55	10	40	15	16	19	d__Bacteria;k__norank;p__Firmicutes;c__Clostridia;o__Clostridiales;f__Lachnospiraceae;g__Moryella;s__uncultured_rumen_bacterium_g__Moryella
OTU1264	0	65	53	16	48	5	0	1	16	16	59	7	33	4	5	17	24	40	8	1	94	22	d__Bacteria;k__norank;p__Firmicutes;c__Clostridia;o__Clostridiales;f__Lachnospiraceae;g__Lachnospiraceae_ND3007_group;s__uncultured_rumen_bacterium_g__Lachnospiraceae_ND3007_group
OTU1265	0	1	2	0	1	0	0	0	0	1	2	1	0	0	0	0	0	0	1	0	1	1	d__Bacteria;k__norank;p__Bacteroidetes;c__Bacteroidia;o__Bacteroidales;f__Bacteroidales_S24-7_group;g__norank_f__Bacteroidales_S24-7_group;s__uncultured_bacterium_g__norank_f__Bacteroidales_S24-7_group
OTU1266	0	8	6	0	3	0	11	0	2	5	0	5	5	0	5	5	11	4	10	0	3	2	d__Bacteria;k__norank;p__Bacteroidetes;c__Bacteroidia;o__Bacteroidales;f__Rikenellaceae;g__Rikenellaceae_RC9_gut_group;s__uncultured_rumen_bacterium_g__Rikenellaceae_RC9_gut_group
OTU1267	0	4	7	0	2	3	2	1	0	3	9	8	0	7	0	7	4	8	3	3	6	3	d__Bacteria;k__norank;p__Firmicutes;c__Clostridia;o__Clostridiales;f__Lachnospiraceae;g__Marvinbryantia;s__unclassified_g__Marvinbryantia
OTU1268	0	0	13	0	2	0	0	1	1	1	0	0	9	0	0	21	0	0	0	0	5	3	d__Bacteria;k__norank;p__Bacteroidetes;c__Bacteroidia;o__Bacteroidales;f__Bacteroidales_BS11_gut_group;g__norank_f__Bacteroidales_BS11_gut_group;s__uncultured_bacterium_g__norank_f__Bacteroidales_BS11_gut_group
OTU1269	0	0	8	0	1	2	0	0	1	1	2	4	3	1	0	8	8	3	0	2	1	7	d__Bacteria;k__norank;p__Firmicutes;c__Clostridia;o__Clostridiales;f__Ruminococcaceae;g__[Eubacterium]_coprostanoligenes_group;s__uncultured_rumen_bacterium_g__[Eubacterium]_coprostanoligenes_group
OTU1270	0	0	5	0	1	2	0	2	0	1	3	5	0	0	0	6	7	0	1	0	1	4	d__Bacteria;k__norank;p__Firmicutes;c__Clostridia;o__Clostridiales;f__Lachnospiraceae;g__unclassified_f__Lachnospiraceae;s__unclassified_f__Lachnospiraceae
OTU1271	0	21	72	3	13	49	12	17	19	30	21	23	9	10	8	67	61	4	47	14	10	17	d__Bacteria;k__norank;p__Firmicutes;c__Clostridia;o__Clostridiales;f__Lachnospiraceae;g__[Eubacterium]_hallii_group;s__unclassified_g__[Eubacterium]_hallii_group
OTU1272	1	5	16	0	6	5	5	4	12	2	7	15	8	26	26	12	5	11	14	4	5	5	d__Bacteria;k__norank;p__Firmicutes;c__Clostridia;o__Clostridiales;f__Lachnospiraceae;g__Marvinbryantia;s__unclassified_g__Marvinbryantia
OTU1273	1	2	13	4	1	2	4	13	2	6	5	6	5	4	7	2	3	5	3	0	1	3	d__Bacteria;k__norank;p__Firmicutes;c__Clostridia;o__Clostridiales;f__Lachnospiraceae;g__Syntrophococcus;s__uncultured_bacterium_g__Syntrophococcus
OTU1274	0	12	12	8	3	7	2	2	4	0	22	13	5	0	19	7	4	10	10	4	4	5	d__Bacteria;k__norank;p__Firmicutes;c__Clostridia;o__Clostridiales;f__Lachnospiraceae;g__unclassified_f__Lachnospiraceae;s__unclassified_f__Lachnospiraceae
OTU1275	0	15	23	0	5	3	5	0	8	19	5	13	22	20	4	12	13	18	12	3	1	14	d__Bacteria;k__norank;p__Bacteroidetes;c__Bacteroidia;o__Bacteroidales;f__Bacteroidales_UCG-001;g__norank_f__Bacteroidales_UCG-001;s__uncultured_rumen_bacterium_g__norank_f__Bacteroidales_UCG-001
OTU1276	8	6	14	0	22	0	21	8	15	2	10	6	31	2	20	24	2	16	0	11	4	11	d__Bacteria;k__norank;p__Bacteroidetes;c__Bacteroidia;o__Bacteroidales;f__Rikenellaceae;g__Rikenellaceae_RC9_gut_group;s__uncultured_rumen_bacterium_g__Rikenellaceae_RC9_gut_group
OTU1277	0	0	1	1	0	0	0	2	0	1	1	0	0	0	0	2	2	1	0	0	0	1	d__Bacteria;k__norank;p__Actinobacteria;c__Actinobacteria;o__Coriobacteriales;f__Coriobacteriaceae;g__unclassified_f__Coriobacteriaceae;s__unclassified_f__Coriobacteriaceae
OTU1278	0	3	5	0	1	0	0	0	0	0	1	0	4	0	0	8	0	9	0	0	4	6	d__Bacteria;k__norank;p__Bacteroidetes;c__Bacteroidia;o__Bacteroidales;f__Prevotellaceae;g__Prevotella_1;s__unclassified_g__Prevotella_1
OTU1279	0	8	24	12	17	12	4	23	16	20	8	11	3	4	19	14	14	14	26	8	17	6	d__Bacteria;k__norank;p__Firmicutes;c__Clostridia;o__Clostridiales;f__Lachnospiraceae;g__[Eubacterium]_hallii_group;s__unclassified_g__[Eubacterium]_hallii_group
OTU1280	7	32	37	39	36	8	14	13	4	36	24	25	6	51	14	42	30	35	35	21	35	19	d__Bacteria;k__norank;p__Firmicutes;c__Clostridia;o__Clostridiales;f__Ruminococcaceae;g__Ruminococcus_1;s__uncultured_rumen_bacterium_g__Ruminococcus_1
OTU1281	0	1	1	0	1	2	4	0	0	2	0	0	0	3	0	0	2	0	1	0	2	2	d__Bacteria;k__norank;p__Firmicutes;c__Clostridia;o__Clostridiales;f__Ruminococcaceae;g__Candidatus_Soleaferrea;s__uncultured_bacterium_g__Candidatus_Soleaferrea
OTU1282	7	11	64	19	24	14	34	65	61	27	20	47	9	22	76	44	72	25	55	10	18	16	d__Bacteria;k__norank;p__Firmicutes;c__Clostridia;o__Clostridiales;f__Lachnospiraceae;g__Acetitomaculum;s__uncultured_rumen_bacterium_g__Acetitomaculum
OTU1283	1	5	34	10	8	18	17	31	24	31	14	36	15	18	30	35	35	16	46	9	1	17	d__Bacteria;k__norank;p__Firmicutes;c__Clostridia;o__Clostridiales;f__Lachnospiraceae;g__Acetitomaculum;s__uncultured_rumen_bacterium_g__Acetitomaculum
OTU1284	0	0	1	0	0	0	0	0	0	0	0	0	4	0	0	5	0	2	0	0	1	4	d__Bacteria;k__norank;p__Bacteroidetes;c__Bacteroidia;o__Bacteroidales;f__Prevotellaceae;g__Prevotella_1;s__unclassified_g__Prevotella_1
OTU1285	1	0	3	2	1	1	4	2	3	3	0	3	1	0	8	2	3	4	11	3	1	2	d__Bacteria;k__norank;p__Firmicutes;c__Clostridia;o__Clostridiales;f__Lachnospiraceae;g__Lachnospiraceae_UCG-008;s__uncultured_Lachnospiraceae_bacterium_g__Lachnospiraceae_UCG-008
OTU1286	0	1	1	0	4	0	0	5	0	0	0	1	1	1	2	1	3	3	0	4	1	1	d__Bacteria;k__norank;p__Firmicutes;c__Clostridia;o__Clostridiales;f__Lachnospiraceae;g__Acetitomaculum;s__uncultured_rumen_bacterium_g__Acetitomaculum
OTU1287	0	3	28	4	0	1	4	6	10	3	8	12	20	5	1	18	4	54	3	3	0	17	d__Bacteria;k__norank;p__Firmicutes;c__Clostridia;o__Clostridiales;f__Lachnospiraceae;g__[Eubacterium]_ventriosum_group;s__unclassified_g__[Eubacterium]_ventriosum_group
OTU1288	5	17	26	10	33	26	19	16	39	30	29	21	30	31	39	9	32	57	24	13	14	25	d__Bacteria;k__norank;p__Bacteroidetes;c__Bacteroidia;o__Bacteroidales;f__Prevotellaceae;g__Prevotella_1;s__uncultured_rumen_bacterium_g__Prevotella_1
OTU1289	2	0	0	3	0	0	11	1	0	1	2	2	1	0	0	1	1	0	6	11	2	0	d__Bacteria;k__norank;p__Tenericutes;c__Mollicutes;o__Mollicutes_RF9;f__norank_o__Mollicutes_RF9;g__norank_o__Mollicutes_RF9;s__unclassified_g__norank_o__Mollicutes_RF9
OTU1290	0	1	5	1	3	2	1	2	4	3	1	0	3	1	3	2	3	5	0	1	2	3	d__Bacteria;k__norank;p__Firmicutes;c__Clostridia;o__Clostridiales;f__Christensenellaceae;g__norank_f__Christensenellaceae;s__uncultured_bacterium_g__norank_f__Christensenellaceae
OTU1291	6	0	3	9	1	2	10	8	0	3	5	9	1	0	0	3	0	0	4	2	3	1	d__Bacteria;k__norank;p__Bacteroidetes;c__Bacteroidia;o__Bacteroidales;f__Bacteroidales_BS11_gut_group;g__norank_f__Bacteroidales_BS11_gut_group;s__uncultured_rumen_bacterium_g__norank_f__Bacteroidales_BS11_gut_group
OTU1292	0	1	2	0	2	0	0	0	0	2	1	0	1	2	0	0	0	1	0	2	0	0	d__Bacteria;k__norank;p__Spirochaetae;c__Spirochaetes;o__Spirochaetales;f__Spirochaetaceae;g__Treponema_2;s__unclassified_g__Treponema_2
OTU1293	0	0	19	0	2	0	0	0	11	3	3	4	2	0	0	5	2	5	0	0	1	15	d__Bacteria;k__norank;p__Bacteroidetes;c__Bacteroidia;o__Bacteroidales;f__Bacteroidales_BS11_gut_group;g__norank_f__Bacteroidales_BS11_gut_group;s__uncultured_rumen_bacterium_g__norank_f__Bacteroidales_BS11_gut_group
OTU1294	0	3	2	2	0	1	0	1	1	5	1	1	4	2	1	1	1	2	6	1	3	0	d__Bacteria;k__norank;p__Firmicutes;c__Clostridia;o__Clostridiales;f__Lachnospiraceae;g__Lachnospiraceae_UCG-010;s__uncultured_rumen_bacterium_g__Lachnospiraceae_UCG-010
OTU1295	0	4	25	0	6	0	1	0	8	23	6	2	13	18	0	13	5	6	8	0	3	14	d__Bacteria;k__norank;p__Bacteroidetes;c__Bacteroidia;o__Bacteroidales;f__Bacteroidales_Incertae_Sedis;g__Phocaeicola;s__uncultured_rumen_bacterium_g__Phocaeicola
OTU1296	1	1	0	5	3	1	2	5	1	4	2	3	2	9	0	6	8	1	2	2	2	0	d__Bacteria;k__norank;p__Tenericutes;c__Mollicutes;o__Mollicutes_RF9;f__norank_o__Mollicutes_RF9;g__norank_o__Mollicutes_RF9;s__uncultured_rumen_bacterium_g__norank_o__Mollicutes_RF9
OTU1297	1	42	6	0	23	12	18	17	57	18	24	15	18	11	10	17	6	25	13	24	39	30	d__Bacteria;k__norank;p__Bacteroidetes;c__Bacteroidia;o__Bacteroidales;f__Prevotellaceae;g__Prevotella_1;s__uncultured_rumen_bacterium_g__Prevotella_1
OTU1298	3	9	23	10	25	6	12	9	9	20	10	28	6	11	55	14	23	16	18	7	8	5	d__Bacteria;k__norank;p__Firmicutes;c__Clostridia;o__Clostridiales;f__Lachnospiraceae;g__Lachnospiraceae_NK3A20_group;s__unclassified_g__Lachnospiraceae_NK3A20_group
OTU1299	8	28	47	2	12	24	35	18	50	48	68	21	47	48	8	20	34	65	18	14	72	63	d__Bacteria;k__norank;p__Bacteroidetes;c__Bacteroidia;o__Bacteroidales;f__Prevotellaceae;g__Prevotella_1;s__unclassified_g__Prevotella_1
OTU1300	0	3	2	0	2	0	2	0	3	4	0	2	1	2	5	3	3	4	1	0	0	0	d__Bacteria;k__norank;p__Firmicutes;c__Clostridia;o__Clostridiales;f__Ruminococcaceae;g__Ruminococcaceae_UCG-010;s__uncultured_rumen_bacterium_g__Ruminococcaceae_UCG-010
OTU1301	0	1	0	0	2	3	0	0	0	2	1	1	0	1	2	1	0	2	0	3	2	0	d__Bacteria;k__norank;p__Firmicutes;c__Erysipelotrichia;o__Erysipelotrichales;f__Erysipelotrichaceae;g__Erysipelotrichaceae_UCG-004;s__unclassified_g__Erysipelotrichaceae_UCG-004
OTU1302	1	0	5	0	1	10	0	0	10	7	2	2	9	6	4	4	10	3	2	2	3	3	d__Bacteria;k__norank;p__Bacteroidetes;c__Bacteroidia;o__Bacteroidales;f__Prevotellaceae;g__Prevotella_1;s__unclassified_g__Prevotella_1
OTU1303	20	28	26	12	116	4	58	205	10	13	37	9	49	5	122	23	15	42	7	69	102	20	d__Bacteria;k__norank;p__Bacteroidetes;c__Bacteroidia;o__Bacteroidales;f__Rikenellaceae;g__Rikenellaceae_RC9_gut_group;s__uncultured_rumen_bacterium_g__Rikenellaceae_RC9_gut_group
OTU1304	23	0	0	24	0	2	1	1	1	12	1	2	0	39	35	0	38	0	9	1	0	0	d__Bacteria;k__norank;p__Actinobacteria;c__Actinobacteria;o__Bifidobacteriales;f__Bifidobacteriaceae;g__Bifidobacterium;s__Bifidobacterium_merycicum
OTU1305	0	3	0	0	0	2	0	0	0	29	9	6	1	43	0	0	8	0	18	4	0	3	d__Bacteria;k__norank;p__Bacteroidetes;c__Bacteroidia;o__Bacteroidales;f__Prevotellaceae;g__Prevotella_1;s__unclassified_g__Prevotella_1
OTU1306	0	2	2	0	1	0	4	3	3	3	2	5	0	1	3	2	4	5	1	0	4	2	d__Bacteria;k__norank;p__Bacteroidetes;c__Bacteroidia;o__Bacteroidales;f__Prevotellaceae;g__Prevotella_1;s__unclassified_g__Prevotella_1
OTU1307	54	309	135	25	37	96	367	116	267	461	482	176	204	171	220	75	196	280	229	227	180	270	d__Bacteria;k__norank;p__Bacteroidetes;c__Bacteroidia;o__Bacteroidales;f__Prevotellaceae;g__Prevotella_1;s__uncultured_rumen_bacterium_g__Prevotella_1
OTU1308	0	0	0	1	0	0	0	1	0	2	0	3	0	0	0	1	0	0	0	0	0	0	d__Bacteria;k__norank;p__Firmicutes;c__Clostridia;o__Clostridiales;f__Eubacteriaceae;g__Anaerofustis;s__uncultured_bacterium_g__Anaerofustis
OTU1309	0	1	0	4	0	0	2	3	0	9	6	1	0	0	0	1	5	4	3	1	0	1	d__Bacteria;k__norank;p__Cyanobacteria;c__Cyanobacteria;o__Gastranaerophilales;f__norank_o__Gastranaerophilales;g__norank_o__Gastranaerophilales;s__unclassified_g__norank_o__Gastranaerophilales
OTU1310	0	0	0	0	0	0	0	0	0	3	0	1	0	0	0	0	0	0	0	0	0	0	d__Bacteria;k__norank;p__Actinobacteria;c__Actinobacteria;o__Bifidobacteriales;f__Bifidobacteriaceae;g__Aeriscardovia;s__Aeriscardovia_aeriphila
OTU1311	23	39	83	58	37	40	29	27	38	36	39	57	45	17	100	86	67	73	26	19	35	49	d__Bacteria;k__norank;p__Firmicutes;c__Clostridia;o__Clostridiales;f__Ruminococcaceae;g__Ruminococcaceae_NK4A214_group;s__uncultured_rumen_bacterium_g__Ruminococcaceae_NK4A214_group
OTU1312	0	0	1	0	0	0	0	0	2	2	0	0	0	0	0	2	0	2	2	0	0	3	d__Bacteria;k__norank;p__Bacteroidetes;c__Bacteroidia;o__Bacteroidales;f__Prevotellaceae;g__Prevotellaceae_NK3B31_group;s__uncultured_rumen_bacterium_g__Prevotellaceae_NK3B31_group
OTU1313	1	1	11	0	2	2	1	0	13	3	1	3	11	7	4	10	15	6	2	1	3	7	d__Bacteria;k__norank;p__Firmicutes;c__Clostridia;o__Clostridiales;f__Ruminococcaceae;g__Ruminococcaceae_UCG-010;s__uncultured_rumen_bacterium_g__Ruminococcaceae_UCG-010
OTU1314	6	6	8	22	3	8	1	5	1	3	1	6	3	3	9	3	5	3	7	8	9	2	d__Bacteria;k__norank;p__Bacteroidetes;c__Bacteroidia;o__Bacteroidales;f__Rikenellaceae;g__Rikenellaceae_RC9_gut_group;s__Bacteroidales_bacterium_Bact_15
OTU1315	0	0	0	0	0	0	1	0	0	8	0	1	0	7	10	0	0	0	1	5	0	0	d__Bacteria;k__norank;p__Bacteroidetes;c__Bacteroidia;o__Bacteroidales;f__Prevotellaceae;g__Prevotella_1;s__unclassified_g__Prevotella_1
OTU1316	0	1	4	1	5	0	0	1	1	2	1	1	0	2	0	4	2	2	1	3	9	9	d__Bacteria;k__norank;p__Bacteroidetes;c__Bacteroidia;o__Bacteroidales;f__Prevotellaceae;g__unclassified_f__Prevotellaceae;s__unclassified_f__Prevotellaceae
OTU1317	21	11	51	37	11	24	144	19	49	36	65	84	35	15	190	14	34	46	37	305	67	34	d__Bacteria;k__norank;p__Bacteroidetes;c__Bacteroidia;o__Bacteroidales;f__Rikenellaceae;g__Rikenellaceae_RC9_gut_group;s__unclassified_g__Rikenellaceae_RC9_gut_group
OTU1318	4	25	11	6	4	19	10	30	6	7	8	9	1	0	11	7	7	2	18	57	7	3	d__Bacteria;k__norank;p__Tenericutes;c__Mollicutes;o__Mollicutes_RF9;f__norank_o__Mollicutes_RF9;g__norank_o__Mollicutes_RF9;s__uncultured_bacterium_g__norank_o__Mollicutes_RF9
OTU1319	0	0	0	0	0	0	2	0	0	2	0	3	1	1	0	0	0	0	0	2	0	0	d__Bacteria;k__norank;p__Firmicutes;c__Clostridia;o__Clostridiales;f__Clostridiales_vadinBB60_group;g__norank_f__Clostridiales_vadinBB60_group;s__uncultured_bacterium_g__norank_f__Clostridiales_vadinBB60_group
OTU1320	0	0	4	0	1	1	0	0	0	3	3	1	1	2	0	6	0	2	0	0	1	2	d__Bacteria;k__norank;p__Bacteroidetes;c__Bacteroidia;o__Bacteroidales;f__Rikenellaceae;g__Rikenellaceae_RC9_gut_group;s__uncultured_rumen_bacterium_g__Rikenellaceae_RC9_gut_group
OTU1321	0	7	9	4	1	1	1	3	3	17	30	3	15	8	4	5	3	16	2	9	39	29	d__Bacteria;k__norank;p__Bacteroidetes;c__Bacteroidia;o__Bacteroidales;f__Prevotellaceae;g__Prevotella_1;s__uncultured_rumen_bacterium_g__Prevotella_1
OTU1322	1	6	4	4	2	4	3	2	4	8	5	4	2	6	8	6	2	11	9	1	4	2	d__Bacteria;k__norank;p__Firmicutes;c__Clostridia;o__Clostridiales;f__Christensenellaceae;g__Christensenellaceae_R-7_group;s__unclassified_g__Christensenellaceae_R-7_group
OTU1323	0	0	11	1	2	1	1	0	6	4	3	0	1	8	1	2	1	5	5	0	1	6	d__Bacteria;k__norank;p__Bacteroidetes;c__Bacteroidia;o__Bacteroidales;f__Prevotellaceae;g__Prevotellaceae_NK3B31_group;s__uncultured_rumen_bacterium_g__Prevotellaceae_NK3B31_group
OTU1324	0	0	7	0	1	3	1	2	3	1	0	9	1	13	5	6	3	2	5	1	0	3	d__Bacteria;k__norank;p__Bacteroidetes;c__Bacteroidia;o__Bacteroidales;f__Prevotellaceae;g__unclassified_f__Prevotellaceae;s__unclassified_f__Prevotellaceae
OTU1325	1	4	8	0	1	3	0	0	2	2	2	1	3	13	0	2	2	0	4	3	1	3	d__Bacteria;k__norank;p__Bacteroidetes;c__Bacteroidia;o__Bacteroidales;f__Prevotellaceae;g__Prevotella_1;s__unclassified_g__Prevotella_1
OTU1326	17	231	126	17	37	52	102	60	250	227	260	98	409	120	84	93	40	267	69	135	357	299	d__Bacteria;k__norank;p__Bacteroidetes;c__Bacteroidia;o__Bacteroidales;f__Prevotellaceae;g__Prevotella_1;s__unclassified_g__Prevotella_1
OTU1327	4	2	9	3	3	1	5	7	3	10	3	10	5	3	7	9	6	24	12	9	7	4	d__Bacteria;k__norank;p__Firmicutes;c__Clostridia;o__Clostridiales;f__Family_XIII;g__Family_XIII_AD3011_group;s__uncultured_rumen_bacterium_g__Family_XIII_AD3011_group
OTU1328	4	0	0	6	0	3	6	1	0	2	0	4	0	0	9	0	5	0	2	1	0	0	d__Bacteria;k__norank;p__Firmicutes;c__Negativicutes;o__Selenomonadales;f__Veillonellaceae;g__Selenomonas;s__Selenomonas_bovis
OTU1329	2	6	18	13	0	12	8	46	8	9	4	10	3	11	35	3	14	13	5	20	8	9	d__Bacteria;k__norank;p__Bacteroidetes;c__unclassified_p__Bacteroidetes;o__unclassified_p__Bacteroidetes;f__unclassified_p__Bacteroidetes;g__unclassified_p__Bacteroidetes;s__unclassified_p__Bacteroidetes
OTU1330	0	0	4	0	2	0	2	0	1	8	3	4	2	2	12	0	3	2	3	7	0	2	d__Bacteria;k__norank;p__Bacteroidetes;c__Bacteroidia;o__Bacteroidales;f__Rikenellaceae;g__Rikenellaceae_RC9_gut_group;s__Bacteroidales_bacterium_Bact_15
OTU1331	4	0	48	14	32	15	19	21	31	18	16	44	5	8	101	12	17	56	17	4	31	5	d__Bacteria;k__norank;p__Bacteroidetes;c__Bacteroidia;o__Bacteroidales;f__Bacteroidales_BS11_gut_group;g__norank_f__Bacteroidales_BS11_gut_group;s__unclassified_g__norank_f__Bacteroidales_BS11_gut_group
OTU1332	0	2	3	1	0	0	0	0	0	5	1	1	2	3	0	0	0	4	5	2	3	1	d__Bacteria;k__norank;p__Firmicutes;c__Clostridia;o__Clostridiales;f__Ruminococcaceae;g__Ruminococcus_1;s__unclassified_g__Ruminococcus_1
OTU1333	0	5	2	16	0	0	3	4	3	11	4	13	3	1	2	4	7	4	10	3	0	2	d__Bacteria;k__norank;p__Elusimicrobia;c__Elusimicrobia;o__Elusimicrobiales;f__Elusimicrobiaceae;g__Elusimicrobium;s__unclassified_g__Elusimicrobium
OTU1334	17	0	1	3	0	0	3	6	0	5	3	1	3	1	2	2	5	2	3	2	4	5	d__Bacteria;k__norank;p__Bacteroidetes;c__Bacteroidia;o__Bacteroidales;f__Bacteroidales_BS11_gut_group;g__norank_f__Bacteroidales_BS11_gut_group;s__unclassified_g__norank_f__Bacteroidales_BS11_gut_group
OTU1335	0	0	14	0	1	2	0	0	8	11	1	1	1	16	2	3	1	3	8	1	1	5	d__Bacteria;k__norank;p__Bacteroidetes;c__Bacteroidia;o__Bacteroidales;f__Prevotellaceae;g__Prevotellaceae_NK3B31_group;s__uncultured_rumen_bacterium_g__Prevotellaceae_NK3B31_group
OTU1336	0	3	2	2	2	0	1	0	2	2	1	0	1	0	4	1	2	0	2	2	2	3	d__Bacteria;k__norank;p__Firmicutes;c__Erysipelotrichia;o__Erysipelotrichales;f__Erysipelotrichaceae;g__Erysipelotrichaceae_UCG-004;s__uncultured_rumen_bacterium_g__Erysipelotrichaceae_UCG-004
OTU1337	1	2	0	0	0	0	0	4	0	1	0	0	0	2	2	1	2	1	0	4	0	0	d__Bacteria;k__norank;p__Tenericutes;c__Mollicutes;o__Mollicutes_RF9;f__norank_o__Mollicutes_RF9;g__norank_o__Mollicutes_RF9;s__unclassified_g__norank_o__Mollicutes_RF9
OTU1338	2	1	12	11	4	3	2	18	5	5	3	2	6	1	19	3	9	3	6	11	3	2	d__Bacteria;k__norank;p__Bacteroidetes;c__Bacteroidia;o__Bacteroidales;f__Rikenellaceae;g__Rikenellaceae_RC9_gut_group;s__uncultured_rumen_bacterium_g__Rikenellaceae_RC9_gut_group
OTU1339	0	0	1	0	0	6	0	0	1	1	0	2	0	0	0	0	0	2	2	3	0	0	d__Bacteria;k__norank;p__Tenericutes;c__Mollicutes;o__Mollicutes_RF9;f__norank_o__Mollicutes_RF9;g__norank_o__Mollicutes_RF9;s__uncultured_rumen_bacterium_g__norank_o__Mollicutes_RF9
OTU1340	8	3	8	14	6	2	3	9	7	11	3	4	8	8	8	8	7	1	12	2	6	13	d__Bacteria;k__norank;p__Bacteroidetes;c__Bacteroidia;o__Bacteroidales;f__Prevotellaceae;g__Prevotella_1;s__uncultured_bacterium_g__Prevotella_1
OTU1341	0	0	4	0	0	0	4	0	1	4	0	1	0	3	2	0	4	3	0	3	6	2	d__Bacteria;k__norank;p__Tenericutes;c__Mollicutes;o__Mycoplasmatales;f__Mycoplasmataceae;g__norank_f__Mycoplasmataceae;s__uncultured_rumen_bacterium_g__norank_f__Mycoplasmataceae
OTU1342	10	2	3	46	3	1	23	242	4	6	8	6	1	71	62	1	12	7	4	9	0	3	d__Bacteria;k__norank;p__Bacteroidetes;c__Bacteroidia;o__Bacteroidales;f__Prevotellaceae;g__Prevotellaceae_UCG-001;s__uncultured_rumen_bacterium_g__Prevotellaceae_UCG-001
OTU1343	2	2	4	1	5	1	4	3	12	3	7	2	4	2	4	4	2	0	1	27	22	2	d__Bacteria;k__norank;p__Firmicutes;c__Erysipelotrichia;o__Erysipelotrichales;f__Erysipelotrichaceae;g__Erysipelotrichaceae_UCG-004;s__unidentified_rumen_bacterium_RFN20
OTU1344	10	3	7	14	8	20	4	4	28	28	11	7	7	43	18	11	29	4	55	9	4	11	d__Bacteria;k__norank;p__Bacteroidetes;c__Bacteroidia;o__Bacteroidales;f__Prevotellaceae;g__Prevotella_1;s__unclassified_g__Prevotella_1
OTU1345	0	0	2	0	0	0	0	0	2	2	2	0	1	0	0	0	0	0	2	0	0	2	d__Bacteria;k__norank;p__Firmicutes;c__Clostridia;o__Clostridiales;f__Lachnospiraceae;g__Acetitomaculum;s__uncultured_rumen_bacterium_g__Acetitomaculum
OTU1346	9	1	2	4	2	4	16	17	16	2	20	5	19	13	3	7	1	8	3	7	7	11	d__Bacteria;k__norank;p__Bacteroidetes;c__Bacteroidia;o__Bacteroidales;f__Prevotellaceae;g__Prevotella_1;s__unclassified_g__Prevotella_1
OTU1347	0	0	0	0	0	0	0	0	0	2	0	0	0	0	0	0	0	0	0	0	0	0	d__Bacteria;k__norank;p__Proteobacteria;c__unclassified_p__Proteobacteria;o__unclassified_p__Proteobacteria;f__unclassified_p__Proteobacteria;g__unclassified_p__Proteobacteria;s__unclassified_p__Proteobacteria
OTU1348	7	48	31	8	2	30	1	1	3	46	124	36	3	83	1	6	13	5	58	15	9	19	d__Bacteria;k__norank;p__Bacteroidetes;c__Bacteroidia;o__Bacteroidales;f__Prevotellaceae;g__unclassified_f__Prevotellaceae;s__unclassified_f__Prevotellaceae
OTU1349	3	2	6	1	2	5	8	6	5	9	4	5	0	2	9	3	5	2	6	2	5	0	d__Bacteria;k__norank;p__Firmicutes;c__Erysipelotrichia;o__Erysipelotrichales;f__Erysipelotrichaceae;g__norank_f__Erysipelotrichaceae;s__uncultured_rumen_bacterium_g__norank_f__Erysipelotrichaceae
OTU1350	3	1	0	1	0	1	1	1	0	2	0	1	0	0	0	0	1	6	0	1	1	0	d__Bacteria;k__norank;p__Firmicutes;c__Bacilli;o__Lactobacillales;f__Leuconostocaceae;g__Weissella;s__Weissella_hellenica
OTU1351	0	1	0	1	4	1	0	3	6	2	1	3	1	2	2	1	1	2	2	17	0	3	d__Bacteria;k__norank;p__Tenericutes;c__Mollicutes;o__Anaeroplasmatales;f__Anaeroplasmataceae;g__Anaeroplasma;s__unclassified_g__Anaeroplasma
OTU1352	1	4	0	5	1	4	1	9	1	7	0	3	0	2	9	4	3	4	1	1	2	0	d__Bacteria;k__norank;p__Tenericutes;c__Mollicutes;o__Mollicutes_RF9;f__norank_o__Mollicutes_RF9;g__norank_o__Mollicutes_RF9;s__unclassified_g__norank_o__Mollicutes_RF9
OTU1353	6	6	12	33	19	12	13	57	11	25	16	14	10	10	5	6	34	6	44	33	4	15	d__Bacteria;k__norank;p__Bacteroidetes;c__Bacteroidia;o__Bacteroidales;f__Prevotellaceae;g__Prevotella_1;s__unidentified_rumen_bacterium_12-12
OTU1354	4	28	11	16	7	28	37	10	3	24	3	34	4	25	1	6	20	8	30	17	8	3	d__Bacteria;k__norank;p__Firmicutes;c__Clostridia;o__Clostridiales;f__Ruminococcaceae;g__Ruminococcaceae_UCG-014;s__uncultured_Acetivibrio_sp._g__Ruminococcaceae_UCG-014
OTU1355	0	8	5	0	2	8	1	0	2	4	2	1	2	1	0	14	4	4	4	1	4	1	d__Bacteria;k__norank;p__Bacteroidetes;c__Bacteroidia;o__Bacteroidales;f__Rikenellaceae;g__Rikenellaceae_RC9_gut_group;s__unclassified_g__Rikenellaceae_RC9_gut_group
OTU1356	171	633	525	424	405	1243	1316	978	601	818	749	756	928	725	1175	196	535	1062	677	271	474	722	d__Bacteria;k__norank;p__Bacteroidetes;c__Bacteroidia;o__Bacteroidales;f__Prevotellaceae;g__Prevotella_1;s__unclassified_g__Prevotella_1
OTU1357	0	1	11	0	2	1	3	2	0	6	2	1	4	3	7	6	1	1	5	2	3	0	d__Bacteria;k__norank;p__Firmicutes;c__Clostridia;o__Clostridiales;f__Lachnospiraceae;g__Marvinbryantia;s__unclassified_g__Marvinbryantia
OTU1358	0	4	20	5	11	6	5	8	13	17	7	15	11	2	11	11	10	16	7	7	9	3	d__Bacteria;k__norank;p__Bacteroidetes;c__Bacteroidia;o__Bacteroidales;f__Rikenellaceae;g__Rikenellaceae_RC9_gut_group;s__unidentified_rumen_bacterium_RF15
OTU1359	0	1	3	0	0	1	4	1	0	1	2	1	2	2	1	1	4	5	3	2	0	2	d__Bacteria;k__norank;p__Bacteroidetes;c__Bacteroidia;o__Bacteroidales;f__Rikenellaceae;g__Rikenellaceae_RC9_gut_group;s__uncultured_rumen_bacterium_g__Rikenellaceae_RC9_gut_group
OTU1360	61	75	137	179	16	147	523	394	67	162	683	155	120	63	1223	48	716	86	125	1520	155	106	d__Bacteria;k__norank;p__Bacteroidetes;c__Bacteroidia;o__Bacteroidales;f__Prevotellaceae;g__Prevotella_1;s__unclassified_g__Prevotella_1
OTU1361	0	3	15	0	4	1	0	0	7	9	4	2	0	0	1	4	0	4	1	0	5	0	d__Bacteria;k__norank;p__Tenericutes;c__Mollicutes;o__Mollicutes_RF9;f__norank_o__Mollicutes_RF9;g__norank_o__Mollicutes_RF9;s__uncultured_rumen_bacterium_g__norank_o__Mollicutes_RF9
OTU1362	6	52	106	12	114	71	25	25	54	81	28	56	29	13	63	226	129	15	91	15	53	38	d__Bacteria;k__norank;p__Firmicutes;c__Clostridia;o__Clostridiales;f__Lachnospiraceae;g__Lachnospiraceae_NK3A20_group;s__uncultured_rumen_bacterium_3C0d-1
OTU1363	0	0	3	0	1	1	0	0	0	1	3	2	11	3	0	5	9	0	0	0	2	1	d__Bacteria;k__norank;p__Bacteroidetes;c__Bacteroidia;o__Bacteroidales;f__Bacteroidales_BS11_gut_group;g__norank_f__Bacteroidales_BS11_gut_group;s__uncultured_rumen_bacterium_g__norank_f__Bacteroidales_BS11_gut_group
OTU1364	12	3	13	16	2	41	32	8	12	66	16	54	13	80	33	5	13	8	83	7	3	18	d__Bacteria;k__norank;p__Bacteroidetes;c__Bacteroidia;o__Bacteroidales;f__Prevotellaceae;g__Prevotella_1;s__Prevotella_bryantii_B14
OTU1365	0	0	7	0	2	5	10	1	1	3	1	3	2	1	0	5	6	2	4	1	1	1	d__Bacteria;k__norank;p__Firmicutes;c__Erysipelotrichia;o__Erysipelotrichales;f__Erysipelotrichaceae;g__[Anaerorhabdus]_furcosa_group;s__uncultured_rumen_bacterium_g__[Anaerorhabdus]_furcosa_group
OTU1366	0	14	12	0	4	0	1	8	5	12	12	4	32	12	2	11	0	12	8	3	25	10	d__Bacteria;k__norank;p__Bacteroidetes;c__Bacteroidia;o__Bacteroidales;f__Prevotellaceae;g__Prevotella_1;s__uncultured_bacterium_g__Prevotella_1
OTU1367	3	36	37	5	55	15	27	34	64	73	62	48	80	38	45	22	29	60	17	23	45	55	d__Bacteria;k__norank;p__Bacteroidetes;c__Bacteroidia;o__Bacteroidales;f__Prevotellaceae;g__Prevotella_1;s__uncultured_rumen_bacterium_g__Prevotella_1
OTU1368	2	2	4	4	1	0	19	2	4	15	4	5	5	0	12	8	2	30	4	6	9	2	d__Bacteria;k__norank;p__Firmicutes;c__Clostridia;o__Clostridiales;f__Ruminococcaceae;g__Ruminococcaceae_UCG-013;s__uncultured_rumen_bacterium_g__Ruminococcaceae_UCG-013
OTU1369	1	0	0	0	0	0	0	0	1	2	1	2	0	0	1	0	0	0	0	0	1	0	d__Bacteria;k__norank;p__Firmicutes;c__Clostridia;o__Clostridiales;f__Lachnospiraceae;g__Roseburia;s__unclassified_g__Roseburia
OTU1370	0	1	5	0	0	0	1	0	2	1	5	2	1	9	1	1	3	1	3	1	0	3	d__Bacteria;k__norank;p__Fibrobacteres;c__Fibrobacteria;o__Fibrobacterales;f__Fibrobacteraceae;g__Fibrobacter;s__uncultured_rumen_bacterium_g__Fibrobacter
OTU1371	3	17	26	8	48	16	19	16	10	22	56	16	17	4	25	15	17	32	19	11	36	16	d__Bacteria;k__norank;p__Firmicutes;c__Clostridia;o__Clostridiales;f__Christensenellaceae;g__Christensenellaceae_R-7_group;s__unclassified_g__Christensenellaceae_R-7_group
OTU1372	1	8	12	4	1	7	18	8	26	15	25	6	17	21	5	23	6	22	3	19	24	50	d__Bacteria;k__norank;p__Bacteroidetes;c__Bacteroidia;o__Bacteroidales;f__Prevotellaceae;g__Prevotella_1;s__unidentified_rumen_bacterium_RFN93
OTU1373	0	2	5	0	6	1	3	0	4	1	0	2	2	1	1	0	0	2	1	0	1	2	d__Bacteria;k__norank;p__Firmicutes;c__Clostridia;o__Clostridiales;f__Lachnospiraceae;g__Blautia;s__unclassified_g__Blautia
OTU1374	4	0	0	10	4	0	1	4	1	1	2	2	0	1	6	0	2	0	1	0	1	0	d__Bacteria;k__norank;p__Proteobacteria;c__Gammaproteobacteria;o__Cardiobacteriales;f__Cardiobacteriaceae;g__Suttonella;s__unclassified_g__Suttonella
OTU1375	1	3	4	0	3	0	2	1	1	4	3	2	2	1	0	4	1	4	1	5	5	3	d__Bacteria;k__norank;p__Firmicutes;c__Erysipelotrichia;o__Erysipelotrichales;f__Erysipelotrichaceae;g__Erysipelotrichaceae_UCG-004;s__uncultured_rumen_bacterium_g__Erysipelotrichaceae_UCG-004
OTU1376	2	2	1	0	0	2	0	2	1	1	1	0	0	1	2	1	1	0	7	1	0	0	d__Bacteria;k__norank;p__Spirochaetae;c__Spirochaetes;o__Spirochaetales;f__Spirochaetaceae;g__Treponema_2;s__uncultured_bacterium_g__Treponema_2
OTU1377	0	5	0	0	0	0	2	0	0	5	1	0	1	0	1	0	3	1	0	2	0	0	d__Bacteria;k__norank;p__Bacteroidetes;c__Bacteroidia;o__Bacteroidales;f__Rikenellaceae;g__Rikenellaceae_RC9_gut_group;s__unclassified_g__Rikenellaceae_RC9_gut_group
OTU1378	0	6	5	2	8	4	1	7	1	2	3	5	4	12	4	6	1	5	1	16	11	4	d__Bacteria;k__norank;p__Tenericutes;c__Mollicutes;o__Mollicutes_RF9;f__norank_o__Mollicutes_RF9;g__norank_o__Mollicutes_RF9;s__unclassified_g__norank_o__Mollicutes_RF9
OTU1379	0	0	0	1	0	1	0	0	0	1	0	0	0	0	0	0	0	0	0	0	0	0	d__Bacteria;k__norank;p__Firmicutes;c__Clostridia;o__Clostridiales;f__Christensenellaceae;g__Christensenellaceae_R-7_group;s__unclassified_g__Christensenellaceae_R-7_group
OTU1380	1	2	0	0	2	3	1	1	1	3	2	0	1	3	3	1	4	3	2	0	1	1	d__Bacteria;k__norank;p__Bacteroidetes;c__Bacteroidia;o__Bacteroidales;f__Prevotellaceae;g__Prevotella_1;s__uncultured_rumen_bacterium_g__Prevotella_1
OTU1381	0	1	0	0	0	0	0	0	1	1	0	0	0	2	1	2	3	0	0	1	0	0	d__Bacteria;k__norank;p__Firmicutes;c__Clostridia;o__Clostridiales;f__Ruminococcaceae;g__Anaerotruncus;s__unclassified_g__Anaerotruncus
OTU1382	0	0	1	0	1	0	0	0	0	20	0	1	1	1	1	0	0	2	2	0	0	1	d__Bacteria;k__norank;p__Spirochaetae;c__Spirochaetes;o__Spirochaetales;f__Spirochaetaceae;g__Treponema_2;s__uncultured_rumen_bacterium_g__Treponema_2
OTU1383	0	4	6	0	17	1	38	41	3	18	16	14	44	4	12	9	28	23	4	62	0	8	d__Bacteria;k__norank;p__Bacteroidetes;c__Bacteroidia;o__Bacteroidales;f__Rikenellaceae;g__Rikenellaceae_RC9_gut_group;s__unclassified_g__Rikenellaceae_RC9_gut_group
OTU1384	1	18	25	28	10	23	41	9	8	10	23	15	7	4	11	13	13	13	10	38	36	13	d__Bacteria;k__norank;p__Bacteroidetes;c__Bacteroidia;o__Bacteroidales;f__Bacteroidales_RF16_group;g__norank_f__Bacteroidales_RF16_group;s__uncultured_bacterium_g__norank_f__Bacteroidales_RF16_group
OTU1385	5	10	3	23	1	4	3	2	14	16	14	10	16	18	3	8	1	18	8	6	12	12	d__Bacteria;k__norank;p__Bacteroidetes;c__Bacteroidia;o__Bacteroidales;f__Prevotellaceae;g__Prevotella_1;s__uncultured_rumen_bacterium_g__Prevotella_1
OTU1386	2	0	6	1	1	0	0	6	1	5	0	3	0	1	2	8	2	1	4	4	0	2	d__Bacteria;k__norank;p__Synergistetes;c__Synergistia;o__Synergistales;f__Synergistaceae;g__Pyramidobacter;s__uncultured_rumen_bacterium_g__Pyramidobacter
OTU1387	0	7	4	1	6	14	9	5	4	27	37	19	17	23	1	5	4	2	23	19	20	28	d__Bacteria;k__norank;p__Bacteroidetes;c__Bacteroidia;o__Bacteroidales;f__Prevotellaceae;g__Prevotellaceae_UCG-001;s__uncultured_rumen_bacterium_g__Prevotellaceae_UCG-001
OTU1388	18	99	109	175	167	66	99	182	43	109	218	92	45	36	146	65	104	100	84	44	103	37	d__Bacteria;k__norank;p__Firmicutes;c__Clostridia;o__Clostridiales;f__Christensenellaceae;g__Christensenellaceae_R-7_group;s__unclassified_g__Christensenellaceae_R-7_group
OTU1389	6	16	12	6	16	4	25	37	8	2	6	0	9	2	15	8	5	18	8	16	9	5	d__Bacteria;k__norank;p__Firmicutes;c__Clostridia;o__Clostridiales;f__Family_XIII;g__Mogibacterium;s__uncultured_rumen_bacterium_g__Mogibacterium
OTU1390	0	1	2	4	0	0	0	4	1	1	1	1	4	0	1	0	2	5	1	2	1	1	d__Bacteria;k__norank;p__Tenericutes;c__Mollicutes;o__NB1-n;f__norank_o__NB1-n;g__norank_o__NB1-n;s__gut_metagenome_g__norank_o__NB1-n
OTU1391	0	0	0	0	0	0	0	4	1	0	0	0	1	0	0	0	1	0	1	3	0	0	d__Bacteria;k__norank;p__Tenericutes;c__Mollicutes;o__Mollicutes_RF9;f__norank_o__Mollicutes_RF9;g__norank_o__Mollicutes_RF9;s__unclassified_g__norank_o__Mollicutes_RF9
OTU1392	49	36	33	209	90	131	83	91	27	50	23	88	14	15	147	21	97	50	87	28	29	10	d__Bacteria;k__norank;p__Firmicutes;c__Clostridia;o__Clostridiales;f__Ruminococcaceae;g__Ruminococcaceae_NK4A214_group;s__unclassified_g__Ruminococcaceae_NK4A214_group
OTU1393	1	2	0	2	0	4	0	5	1	3	1	1	1	0	2	1	6	2	4	1	1	1	d__Bacteria;k__norank;p__Cyanobacteria;c__Cyanobacteria;o__Gastranaerophilales;f__norank_o__Gastranaerophilales;g__norank_o__Gastranaerophilales;s__uncultured_rumen_bacterium_g__norank_o__Gastranaerophilales
OTU1394	5	10	32	28	23	9	18	15	8	26	11	19	24	8	12	27	33	38	21	7	14	10	d__Bacteria;k__norank;p__Firmicutes;c__Clostridia;o__Clostridiales;f__unclassified_o__Clostridiales;g__unclassified_o__Clostridiales;s__unclassified_o__Clostridiales
OTU1395	2	0	0	1	0	0	0	1	0	0	0	0	0	0	0	0	0	0	0	0	0	0	d__Bacteria;k__norank;p__Firmicutes;c__Clostridia;o__Clostridiales;f__Ruminococcaceae;g__[Eubacterium]_coprostanoligenes_group;s__unclassified_g__[Eubacterium]_coprostanoligenes_group
OTU1396	259	11	0	13	0	23	71	53	1	18	6	46	3	62	32	1	48	0	143	63	3	3	d__Bacteria;k__norank;p__Proteobacteria;c__Gammaproteobacteria;o__Aeromonadales;f__Succinivibrionaceae;g__Succinivibrio;s__unclassified_g__Succinivibrio
OTU1397	1	2	6	4	10	0	12	9	3	2	0	4	5	1	24	2	15	6	1	0	3	0	d__Bacteria;k__norank;p__Firmicutes;c__Bacilli;o__Lactobacillales;f__Streptococcaceae;g__Streptococcus;s__Streptococcus_lutetiensis
OTU1398	1	0	1	0	0	0	0	2	1	1	1	2	0	0	9	1	2	0	0	0	1	1	d__Bacteria;k__norank;p__Firmicutes;c__Clostridia;o__Clostridiales;f__Defluviitaleaceae;g__Defluviitaleaceae_UCG-011;s__unclassified_g__Defluviitaleaceae_UCG-011
OTU1399	1	1	1	1	6	6	3	18	1	1	1	2	0	1	0	2	2	6	4	3	3	1	d__Bacteria;k__norank;p__Firmicutes;c__Clostridia;o__Clostridiales;f__Lachnospiraceae;g__Roseburia;s__unclassified_g__Roseburia
OTU1400	1	9	41	17	11	14	9	31	8	20	9	41	10	29	40	23	24	10	26	14	16	11	d__Bacteria;k__norank;p__Firmicutes;c__Clostridia;o__Clostridiales;f__Christensenellaceae;g__Christensenellaceae_R-7_group;s__uncultured_bacterium_g__Christensenellaceae_R-7_group
OTU1401	22	0	1	17	0	0	1	28	0	1	0	0	0	20	4	0	3	0	5	0	0	0	d__Bacteria;k__norank;p__Firmicutes;c__Clostridia;o__Clostridiales;f__Lachnospiraceae;g__Lachnospiraceae_NK3A20_group;s__uncultured_bacterium_g__Lachnospiraceae_NK3A20_group
OTU1402	1	1	1	3	3	0	1	9	3	0	2	0	0	1	4	2	6	3	1	0	3	3	d__Bacteria;k__norank;p__Firmicutes;c__Clostridia;o__Clostridiales;f__Lachnospiraceae;g__Syntrophococcus;s__uncultured_rumen_bacterium_g__Syntrophococcus
OTU1403	1	3	1	21	13	5	13	30	10	23	7	8	0	4	22	23	29	10	17	7	0	3	d__Bacteria;k__norank;p__Firmicutes;c__Negativicutes;o__Selenomonadales;f__Veillonellaceae;g__norank_f__Veillonellaceae;s__uncultured_rumen_bacterium_g__norank_f__Veillonellaceae
OTU1404	0	0	0	1	0	1	0	1	1	0	0	0	1	0	0	1	0	0	0	1	0	1	d__Bacteria;k__norank;p__Actinobacteria;c__Actinobacteria;o__Coriobacteriales;f__Coriobacteriaceae;g__norank_f__Coriobacteriaceae;s__uncultured_rumen_bacterium_g__norank_f__Coriobacteriaceae
OTU1405	1	0	0	3	0	0	0	8	1	0	5	5	0	0	0	0	0	7	2	2	0	1	d__Bacteria;k__norank;p__Tenericutes;c__Mollicutes;o__Mollicutes_RF9;f__norank_o__Mollicutes_RF9;g__norank_o__Mollicutes_RF9;s__uncultured_bacterium_g__norank_o__Mollicutes_RF9
OTU1406	0	0	0	0	0	4	1	29	0	0	0	0	0	0	1	0	0	0	0	0	0	0	d__Bacteria;k__norank;p__Bacteroidetes;c__Bacteroidia;o__Bacteroidales;f__Prevotellaceae;g__Prevotella_1;s__unclassified_g__Prevotella_1
OTU1407	0	1	3	0	0	0	0	1	0	0	0	1	0	2	0	5	2	2	1	0	0	1	d__Bacteria;k__norank;p__Firmicutes;c__Clostridia;o__Clostridiales;f__Ruminococcaceae;g__Ruminococcaceae_UCG-010;s__unclassified_g__Ruminococcaceae_UCG-010
OTU1408	8	13	1	1	3	4	13	27	12	10	12	4	2	1	15	3	13	4	9	6	3	8	d__Bacteria;k__norank;p__Proteobacteria;c__Deltaproteobacteria;o__Desulfovibrionales;f__Desulfovibrionaceae;g__Desulfovibrio;s__unclassified_g__Desulfovibrio
OTU1409	3	3	3	0	2	0	2	4	1	0	0	1	2	0	4	2	0	5	1	0	1	0	d__Bacteria;k__norank;p__Proteobacteria;c__Deltaproteobacteria;o__Desulfovibrionales;f__Desulfovibrionaceae;g__Desulfovibrio;s__unclassified_g__Desulfovibrio
OTU1410	11	2	33	20	27	5	6	79	2	7	2	18	7	4	77	2	24	13	11	2	0	3	d__Bacteria;k__norank;p__Actinobacteria;c__Actinobacteria;o__Coriobacteriales;f__Coriobacteriaceae;g__Olsenella;s__unclassified_g__Olsenella
OTU1411	0	1	3	0	2	0	0	1	2	2	1	0	1	1	4	3	1	2	0	0	2	0	d__Bacteria;k__norank;p__Firmicutes;c__Clostridia;o__Clostridiales;f__Lachnospiraceae;g__unclassified_f__Lachnospiraceae;s__unclassified_f__Lachnospiraceae
OTU1412	2	2	13	3	3	8	4	23	6	7	5	12	2	9	9	1	16	2	12	14	5	1	d__Bacteria;k__norank;p__Tenericutes;c__Mollicutes;o__Mollicutes_RF9;f__norank_o__Mollicutes_RF9;g__norank_o__Mollicutes_RF9;s__unclassified_g__norank_o__Mollicutes_RF9
OTU1413	0	0	0	3	0	0	2	4	0	0	0	0	0	0	5	0	1	0	1	0	0	0	d__Bacteria;k__norank;p__Firmicutes;c__Clostridia;o__Clostridiales;f__Ruminococcaceae;g__unclassified_f__Ruminococcaceae;s__unclassified_f__Ruminococcaceae
OTU1414	8	17	79	30	2	3	7	7	41	44	14	12	15	51	24	65	24	16	41	19	12	22	d__Bacteria;k__norank;p__Firmicutes;c__Clostridia;o__Clostridiales;f__Ruminococcaceae;g__Ruminococcaceae_UCG-005;s__uncultured_rumen_bacterium_g__Ruminococcaceae_UCG-005
OTU1415	11	11	34	293	10	17	16	50	10	26	32	36	7	9	31	15	36	37	22	6	18	9	d__Bacteria;k__norank;p__Firmicutes;c__Clostridia;o__Clostridiales;f__Christensenellaceae;g__Christensenellaceae_R-7_group;s__uncultured_rumen_bacterium_g__Christensenellaceae_R-7_group
OTU1416	1	1	0	1	0	0	0	2	2	1	2	0	0	0	1	0	1	1	0	0	0	0	d__Bacteria;k__norank;p__Firmicutes;c__Clostridia;o__Clostridiales;f__Lachnospiraceae;g__unclassified_f__Lachnospiraceae;s__unclassified_f__Lachnospiraceae
OTU1417	0	0	1	0	0	0	2	11	0	1	1	0	0	1	2	1	1	0	3	0	0	0	d__Bacteria;k__norank;p__Proteobacteria;c__Alphaproteobacteria;o__Rhodospirillales;f__Rhodospirillaceae;g__norank_f__Rhodospirillaceae;s__unclassified_g__norank_f__Rhodospirillaceae
OTU1418	0	2	6	0	1	0	1	4	9	3	0	4	2	4	0	0	7	3	3	1	0	1	d__Bacteria;k__norank;p__Spirochaetae;c__Spirochaetes;o__Spirochaetales;f__Spirochaetaceae;g__Treponema_2;s__bacterium_WCE3006
OTU1419	2	3	1	1	0	1	0	4	1	0	1	0	0	0	1	0	0	0	0	0	0	0	d__Bacteria;k__norank;p__Firmicutes;c__Erysipelotrichia;o__Erysipelotrichales;f__Erysipelotrichaceae;g__Catenisphaera;s__unclassified_g__Catenisphaera
OTU1420	0	0	1	6	4	2	1	19	0	1	0	0	0	0	1	1	1	1	0	1	1	0	d__Bacteria;k__norank;p__Chloroflexi;c__Anaerolineae;o__Anaerolineales;f__Anaerolineaceae;g__norank_f__Anaerolineaceae;s__uncultured_rumen_bacterium_g__norank_f__Anaerolineaceae
OTU1421	0	5	5	0	6	0	0	8	9	4	7	2	6	2	4	6	1	5	6	2	1	11	d__Bacteria;k__norank;p__Firmicutes;c__Clostridia;o__Clostridiales;f__unclassified_o__Clostridiales;g__unclassified_o__Clostridiales;s__unclassified_o__Clostridiales
OTU1422	0	1	1	0	1	1	0	4	2	0	2	1	3	0	6	0	2	2	0	0	0	0	d__Bacteria;k__norank;p__Actinobacteria;c__Actinobacteria;o__Coriobacteriales;f__Coriobacteriaceae;g__Senegalimassilia;s__unclassified_g__Senegalimassilia
OTU1423	0	0	0	0	0	0	0	2	0	0	0	0	0	0	0	0	0	0	0	0	0	0	d__Bacteria;k__norank;p__Firmicutes;c__Clostridia;o__Clostridiales;f__Lachnospiraceae;g__unclassified_f__Lachnospiraceae;s__unclassified_f__Lachnospiraceae
OTU1424	3	1	1	0	1	1	0	3	0	1	0	2	3	1	3	1	0	1	0	2	1	2	d__Bacteria;k__norank;p__Firmicutes;c__Erysipelotrichia;o__Erysipelotrichales;f__Erysipelotrichaceae;g__norank_f__Erysipelotrichaceae;s__uncultured_rumen_bacterium_g__norank_f__Erysipelotrichaceae
OTU1425	0	1	0	3	0	0	0	3	0	3	2	0	0	0	0	2	0	0	2	2	0	0	d__Bacteria;k__norank;p__Tenericutes;c__Mollicutes;o__Mollicutes_RF9;f__norank_o__Mollicutes_RF9;g__norank_o__Mollicutes_RF9;s__uncultured_bacterium_g__norank_o__Mollicutes_RF9
OTU1426	0	6	12	2	7	3	0	5	8	18	1	4	3	5	0	11	9	4	7	1	1	9	d__Bacteria;k__norank;p__Firmicutes;c__Clostridia;o__Clostridiales;f__Ruminococcaceae;g__norank_f__Ruminococcaceae;s__unclassified_g__norank_f__Ruminococcaceae
OTU1427	0	0	2	0	1	0	1	2	0	1	1	0	1	0	2	0	1	1	4	1	0	0	d__Bacteria;k__norank;p__Firmicutes;c__Clostridia;o__Clostridiales;f__Lachnospiraceae;g__Syntrophococcus;s__uncultured_rumen_bacterium_g__Syntrophococcus
OTU1428	2	8	23	10	13	13	6	10	16	3	5	9	2	14	20	4	9	11	11	5	7	5	d__Bacteria;k__norank;p__Firmicutes;c__Clostridia;o__Clostridiales;f__Lachnospiraceae;g__Blautia;s__unclassified_g__Blautia
OTU1429	1	1	4	1	3	2	2	3	11	6	2	1	30	10	3	6	5	2	5	4	0	4	d__Bacteria;k__norank;p__Spirochaetae;c__Spirochaetes;o__Spirochaetales;f__Spirochaetaceae;g__Sphaerochaeta;s__uncultured_Spirochaeta_sp._g__Sphaerochaeta
OTU1430	3	5	2	1	1	2	4	2	1	1	0	2	1	0	3	0	3	1	1	3	0	0	d__Bacteria;k__norank;p__Firmicutes;c__Erysipelotrichia;o__Erysipelotrichales;f__Erysipelotrichaceae;g__Erysipelotrichaceae_UCG-004;s__uncultured_rumen_bacterium_g__Erysipelotrichaceae_UCG-004
OTU1431	12	90	147	7	210	57	19	28	236	91	92	81	200	72	45	108	93	82	71	16	51	145	d__Bacteria;k__norank;p__Bacteroidetes;c__Bacteroidia;o__Bacteroidales;f__Prevotellaceae;g__Prevotellaceae_UCG-003;s__unclassified_g__Prevotellaceae_UCG-003
OTU1432	0	2	29	2	3	0	3	3	3	14	2	6	11	14	15	8	5	8	7	3	8	7	d__Bacteria;k__norank;p__Firmicutes;c__Clostridia;o__Clostridiales;f__Christensenellaceae;g__Christensenellaceae_R-7_group;s__uncultured_sludge_bacterium_g__Christensenellaceae_R-7_group
OTU1433	0	2	4	2	1	5	81	0	16	2	2	2	0	3	10	15	0	9	8	3	9	13	d__Bacteria;k__norank;p__Tenericutes;c__Mollicutes;o__Mycoplasmatales;f__Mycoplasmataceae;g__norank_f__Mycoplasmataceae;s__uncultured_rumen_bacterium_g__norank_f__Mycoplasmataceae
OTU1434	1	3	2	2	7	2	4	8	4	1	0	0	1	1	11	1	5	4	1	4	3	2	d__Bacteria;k__norank;p__Firmicutes;c__Clostridia;o__Clostridiales;f__Family_XIII;g__[Eubacterium]_nodatum_group;s__uncultured_rumen_bacterium_g__[Eubacterium]_nodatum_group
OTU1435	1	0	2	0	1	0	0	2	4	1	2	0	0	2	5	0	1	0	0	0	1	2	d__Bacteria;k__norank;p__Spirochaetae;c__Spirochaetes;o__Spirochaetales;f__Spirochaetaceae;g__Treponema_2;s__uncultured_rumen_bacterium_g__Treponema_2
OTU1436	0	0	0	0	0	0	0	5	6	0	0	0	4	0	2	0	0	0	0	4	10	0	d__Bacteria;k__norank;p__Bacteroidetes;c__Bacteroidia;o__Bacteroidales;f__Rikenellaceae;g__Rikenellaceae_RC9_gut_group;s__unclassified_g__Rikenellaceae_RC9_gut_group
OTU1437	2	98	78	5	117	30	147	56	120	72	161	88	47	23	240	67	68	238	49	119	123	71	d__Bacteria;k__norank;p__Firmicutes;c__Negativicutes;o__Selenomonadales;f__Veillonellaceae;g__Anaerovibrio;s__unclassified_g__Anaerovibrio
OTU1438	0	1	3	1	0	0	0	0	1	0	0	1	0	1	0	2	0	0	0	2	2	1	d__Bacteria;k__norank;p__Tenericutes;c__Mollicutes;o__Mollicutes_RF9;f__norank_o__Mollicutes_RF9;g__norank_o__Mollicutes_RF9;s__unclassified_g__norank_o__Mollicutes_RF9
OTU1439	0	2	1	1	0	0	0	0	10	6	2	0	1	0	1	2	0	1	0	1	0	0	d__Bacteria;k__norank;p__Bacteroidetes;c__unclassified_p__Bacteroidetes;o__unclassified_p__Bacteroidetes;f__unclassified_p__Bacteroidetes;g__unclassified_p__Bacteroidetes;s__unclassified_p__Bacteroidetes
OTU1440	0	155	52	1	19	20	28	26	89	23	82	17	325	37	46	62	16	132	10	28	107	147	d__Bacteria;k__norank;p__Bacteroidetes;c__Bacteroidia;o__Bacteroidales;f__Prevotellaceae;g__Prevotella_1;s__uncultured_rumen_bacterium_g__Prevotella_1
OTU1441	5	35	76	18	39	36	18	9	52	36	50	22	64	22	56	31	16	31	25	17	61	68	d__Bacteria;k__norank;p__Bacteroidetes;c__Bacteroidia;o__Bacteroidales;f__Prevotellaceae;g__Prevotella_1;s__uncultured_rumen_bacterium_g__Prevotella_1
OTU1442	1	0	2	0	0	4	2	0	3	2	0	1	0	4	1	2	6	2	5	0	1	1	d__Bacteria;k__norank;p__Spirochaetae;c__Spirochaetes;o__Spirochaetales;f__Spirochaetaceae;g__Treponema_2;s__unclassified_g__Treponema_2
OTU1443	0	5	8	5	4	2	4	1	20	6	1	6	9	3	31	7	6	9	4	5	3	3	d__Bacteria;k__norank;p__Firmicutes;c__Clostridia;o__Clostridiales;f__Ruminococcaceae;g__Saccharofermentans;s__unclassified_g__Saccharofermentans
OTU1444	7	350	97	37	184	130	222	140	365	180	189	150	183	116	147	99	95	208	130	132	313	246	d__Bacteria;k__norank;p__Bacteroidetes;c__Bacteroidia;o__Bacteroidales;f__Prevotellaceae;g__Prevotella_1;s__uncultured_rumen_bacterium_g__Prevotella_1
OTU1445	0	11	60	0	24	12	2	0	23	30	14	24	9	3	0	45	2	18	26	1	10	36	d__Bacteria;k__norank;p__Bacteroidetes;c__Bacteroidia;o__Bacteroidales;f__Prevotellaceae;g__Prevotellaceae_UCG-001;s__uncultured_rumen_bacterium_g__Prevotellaceae_UCG-001
OTU1446	0	0	0	0	0	0	0	0	1	0	0	0	0	1	1	1	0	0	0	4	0	0	d__Bacteria;k__norank;p__Verrucomicrobia;c__WCHB1-41;o__norank_c__WCHB1-41;f__norank_c__WCHB1-41;g__norank_c__WCHB1-41;s__uncultured_rumen_bacterium_g__norank_c__WCHB1-41
OTU1447	0	3	0	1	0	0	0	0	7	0	0	0	3	2	0	1	0	0	1	0	0	3	d__Bacteria;k__norank;p__Firmicutes;c__Clostridia;o__Clostridiales;f__Ruminococcaceae;g__Candidatus_Soleaferrea;s__uncultured_rumen_bacterium_g__Candidatus_Soleaferrea
OTU1448	0	3	4	0	0	0	1	0	7	9	3	0	7	7	9	0	0	4	1	0	2	8	d__Bacteria;k__norank;p__Bacteroidetes;c__Bacteroidia;o__Bacteroidales;f__Prevotellaceae;g__Prevotella_1;s__unclassified_g__Prevotella_1
OTU1449	0	0	0	1	0	0	0	0	8	1	2	0	0	0	0	1	2	5	1	0	0	3	d__Bacteria;k__norank;p__Proteobacteria;c__Alphaproteobacteria;o__Rickettsiales;f__Mitochondria;g__norank_f__Mitochondria;s__uncultured_rumen_bacterium_g__norank_f__Mitochondria
OTU1450	5	59	93	35	23	26	17	27	55	78	62	18	28	37	26	49	50	30	59	32	48	107	d__Bacteria;k__norank;p__Bacteroidetes;c__Bacteroidia;o__Bacteroidales;f__Prevotellaceae;g__Prevotella_1;s__uncultured_rumen_bacterium_g__Prevotella_1
OTU1451	0	2	17	14	15	25	41	24	34	6	10	10	9	9	28	14	7	6	4	16	12	14	d__Bacteria;k__norank;p__Bacteroidetes;c__Bacteroidia;o__Bacteroidales;f__Prevotellaceae;g__Prevotella_1;s__unclassified_g__Prevotella_1
OTU1452	3	0	6	2	4	1	5	9	5	5	4	4	0	0	15	4	4	8	4	1	1	2	d__Bacteria;k__norank;p__Firmicutes;c__Clostridia;o__Clostridiales;f__Lachnospiraceae;g__Lachnospiraceae_NK3A20_group;s__uncultured_bacterium_g__Lachnospiraceae_NK3A20_group
OTU1453	0	8	24	0	7	0	1	0	5	9	9	5	5	0	0	24	5	13	6	4	7	8	d__Bacteria;k__norank;p__Firmicutes;c__Clostridia;o__Clostridiales;f__Ruminococcaceae;g__Ruminococcaceae_UCG-014;s__unclassified_g__Ruminococcaceae_UCG-014
OTU1454	0	13	58	0	70	9	1	2	41	31	16	30	29	32	25	52	18	66	20	20	27	59	d__Bacteria;k__norank;p__Bacteroidetes;c__Bacteroidia;o__Bacteroidales;f__Prevotellaceae;g__Prevotella_1;s__unclassified_g__Prevotella_1
OTU1455	0	97	77	0	46	3	19	16	123	37	114	24	106	46	18	56	28	92	12	8	105	113	d__Bacteria;k__norank;p__Bacteroidetes;c__Bacteroidia;o__Bacteroidales;f__Prevotellaceae;g__Prevotella_1;s__uncultured_rumen_bacterium_g__Prevotella_1
OTU1456	0	1	2	0	1	0	0	0	7	0	1	0	1	1	0	1	1	1	0	0	0	2	d__Bacteria;k__norank;p__Bacteroidetes;c__Bacteroidia;o__Bacteroidales;f__Prevotellaceae;g__Prevotella_1;s__unclassified_g__Prevotella_1
OTU1457	0	1	2	0	2	0	0	0	2	0	2	0	0	0	0	1	0	4	0	0	1	1	d__Bacteria;k__norank;p__Firmicutes;c__Clostridia;o__Clostridiales;f__Christensenellaceae;g__Christensenellaceae_R-7_group;s__uncultured_bacterium_g__Christensenellaceae_R-7_group
OTU1458	0	0	1	0	3	2	0	0	4	0	0	0	1	3	0	1	0	2	2	0	1	1	d__Bacteria;k__norank;p__Bacteroidetes;c__Bacteroidia;o__Bacteroidales;f__Prevotellaceae;g__Prevotellaceae_NK3B31_group;s__uncultured_rumen_bacterium_g__Prevotellaceae_NK3B31_group
OTU1459	0	0	1	2	0	0	1	2	3	0	0	2	0	0	1	1	1	1	1	0	0	0	d__Bacteria;k__norank;p__Firmicutes;c__Clostridia;o__Clostridiales;f__Family_XIII;g__[Eubacterium]_nodatum_group;s__unclassified_g__[Eubacterium]_nodatum_group
OTU1460	24	313	1244	131	691	225	254	246	439	508	320	720	401	301	493	1227	808	693	596	244	438	643	d__Bacteria;k__norank;p__Firmicutes;c__Clostridia;o__Clostridiales;f__Ruminococcaceae;g__Ruminococcaceae_NK4A214_group;s__unclassified_g__Ruminococcaceae_NK4A214_group
OTU1461	13	10	85	10	55	22	23	58	74	32	4	19	11	64	49	57	39	22	42	13	15	13	d__Bacteria;k__norank;p__Bacteroidetes;c__Bacteroidia;o__Bacteroidales;f__Prevotellaceae;g__Prevotella_1;s__unidentified_rumen_bacterium_RC17
OTU1462	63	76	39	115	121	118	93	224	88	133	71	98	52	223	297	33	144	76	174	172	43	62	d__Bacteria;k__norank;p__Bacteroidetes;c__Bacteroidia;o__Bacteroidales;f__Prevotellaceae;g__Prevotella_1;s__uncultured_bacterium_g__Prevotella_1
OTU1463	0	4	0	2	0	4	1	9	4	8	0	2	0	3	6	0	1	0	2	1	0	0	d__Bacteria;k__norank;p__Bacteroidetes;c__Bacteroidia;o__Bacteroidales;f__Prevotellaceae;g__Alloprevotella;s__unclassified_g__Alloprevotella
OTU1464	1	3	10	5	2	5	1	3	7	10	2	4	5	18	11	3	7	6	9	3	1	6	d__Bacteria;k__norank;p__Bacteroidetes;c__Bacteroidia;o__Bacteroidales;f__Prevotellaceae;g__Prevotella_1;s__unclassified_g__Prevotella_1
OTU1465	0	0	5	0	3	2	1	0	4	5	0	0	1	2	2	3	2	2	1	0	0	3	d__Bacteria;k__norank;p__Bacteroidetes;c__Bacteroidia;o__Bacteroidales;f__Prevotellaceae;g__Prevotellaceae_NK3B31_group;s__uncultured_rumen_bacterium_g__Prevotellaceae_NK3B31_group
OTU1466	0	2	1	0	1	1	0	0	1	0	2	0	0	0	0	0	0	0	1	0	0	0	d__Bacteria;k__norank;p__Actinobacteria;c__Actinobacteria;o__Coriobacteriales;f__Coriobacteriaceae;g__unclassified_f__Coriobacteriaceae;s__unclassified_f__Coriobacteriaceae
OTU1467	6	0	28	219	48	17	36	25	24	43	23	28	14	17	164	27	103	31	93	364	48	16	d__Bacteria;k__norank;p__Bacteroidetes;c__Bacteroidia;o__Bacteroidales;f__Bacteroidales_BS11_gut_group;g__norank_f__Bacteroidales_BS11_gut_group;s__uncultured_rumen_bacterium_g__norank_f__Bacteroidales_BS11_gut_group
OTU1468	0	0	2	1	0	2	0	2	4	2	2	4	1	2	8	1	3	2	3	2	0	1	d__Bacteria;k__norank;p__unclassified_k__norank;c__unclassified_k__norank;o__unclassified_k__norank;f__unclassified_k__norank;g__unclassified_k__norank;s__unclassified_k__norank
OTU1469	67	17	153	22	85	58	21	18	109	84	43	87	60	139	94	96	35	54	87	12	24	118	d__Bacteria;k__norank;p__Bacteroidetes;c__Bacteroidia;o__Bacteroidales;f__Prevotellaceae;g__Prevotella_1;s__unclassified_g__Prevotella_1
OTU1470	0	41	53	1	108	19	1	0	47	28	60	8	39	33	4	80	3	48	9	9	51	62	d__Bacteria;k__norank;p__Bacteroidetes;c__Bacteroidia;o__Bacteroidales;f__Prevotellaceae;g__Prevotella_1;s__uncultured_bacterium_g__Prevotella_1
OTU1471	0	3	8	0	4	5	3	5	20	1	26	1	6	7	9	5	11	15	0	1	5	4	d__Bacteria;k__norank;p__Bacteroidetes;c__Bacteroidia;o__Bacteroidales;f__Prevotellaceae;g__Prevotellaceae_UCG-001;s__uncultured_rumen_bacterium_g__Prevotellaceae_UCG-001
OTU1472	0	3	28	5	23	5	4	14	33	18	8	11	10	9	13	13	12	13	21	2	2	23	d__Bacteria;k__norank;p__Bacteroidetes;c__Bacteroidia;o__Bacteroidales;f__Prevotellaceae;g__Prevotella_1;s__unclassified_g__Prevotella_1
OTU1473	59	426	285	105	581	415	441	215	594	467	457	412	303	515	709	262	186	603	432	412	228	653	d__Bacteria;k__norank;p__Bacteroidetes;c__Bacteroidia;o__Bacteroidales;f__Prevotellaceae;g__Prevotella_1;s__uncultured_rumen_bacterium_g__Prevotella_1
OTU1474	126	1152	724	370	604	667	777	713	1314	954	952	764	1146	988	888	443	520	1060	935	430	717	992	d__Bacteria;k__norank;p__Bacteroidetes;c__Bacteroidia;o__Bacteroidales;f__Prevotellaceae;g__Prevotella_1;s__unclassified_g__Prevotella_1
OTU1475	75	1594	885	233	364	596	1190	515	3006	2609	2326	917	1085	1382	1700	1000	637	1899	919	1161	1158	1377	d__Bacteria;k__norank;p__Bacteroidetes;c__Bacteroidia;o__Bacteroidales;f__Prevotellaceae;g__Prevotella_1;s__uncultured_bacterium_g__Prevotella_1
OTU1476	27	45	44	127	131	70	23	70	69	61	16	24	60	56	69	40	87	42	57	17	54	60	d__Bacteria;k__norank;p__Bacteroidetes;c__Bacteroidia;o__Bacteroidales;f__Prevotellaceae;g__Prevotella_1;s__unclassified_g__Prevotella_1
OTU1477	11	0	23	8	14	2	29	29	4	21	7	22	16	9	38	20	31	25	25	26	8	6	d__Bacteria;k__norank;p__Bacteroidetes;c__Bacteroidia;o__Bacteroidales;f__Bacteroidales_BS11_gut_group;g__norank_f__Bacteroidales_BS11_gut_group;s__uncultured_rumen_bacterium_g__norank_f__Bacteroidales_BS11_gut_group
OTU1478	36	64	79	24	8	61	37	40	51	48	30	21	90	34	44	7	44	40	23	5	20	28	d__Bacteria;k__norank;p__Bacteroidetes;c__Bacteroidia;o__Bacteroidales;f__Prevotellaceae;g__Prevotella_1;s__unclassified_g__Prevotella_1
OTU1479	121	552	451	62	370	318	283	333	857	415	521	261	532	307	281	410	321	739	304	260	715	550	d__Bacteria;k__norank;p__Bacteroidetes;c__Bacteroidia;o__Bacteroidales;f__Prevotellaceae;g__Prevotella_1;s__unclassified_g__Prevotella_1
OTU1480	20	28	62	44	90	14	36	23	125	28	72	11	85	13	82	97	10	72	31	32	46	72	d__Bacteria;k__norank;p__Bacteroidetes;c__Bacteroidia;o__Bacteroidales;f__Prevotellaceae;g__Prevotella_1;s__unclassified_g__Prevotella_1
OTU1481	1	1	16	0	28	0	40	19	36	12	12	2	94	23	13	11	0	9	4	15	120	19	d__Bacteria;k__norank;p__Bacteroidetes;c__Bacteroidia;o__Bacteroidales;f__Prevotellaceae;g__Prevotella_1;s__unclassified_g__Prevotella_1
OTU1482	0	0	0	0	0	0	0	0	6	0	4	2	0	0	0	3	0	2	0	0	0	0	d__Bacteria;k__norank;p__Firmicutes;c__Clostridia;o__Clostridiales;f__Ruminococcaceae;g__norank_f__Ruminococcaceae;s__uncultured_rumen_bacterium_g__norank_f__Ruminococcaceae
OTU1483	1	16	30	0	37	7	0	0	12	15	20	9	8	17	2	13	11	23	14	25	29	13	d__Bacteria;k__norank;p__Bacteroidetes;c__Bacteroidia;o__Bacteroidales;f__Prevotellaceae;g__Prevotella_1;s__unclassified_g__Prevotella_1
OTU1484	11	0	4	1	18	6	5	43	29	5	5	14	2	3	41	3	11	4	12	7	2	2	d__Bacteria;k__norank;p__Bacteroidetes;c__Bacteroidia;o__Bacteroidales;f__Prevotellaceae;g__Prevotella_1;s__uncultured_bacterium_g__Prevotella_1
OTU1485	0	0	3	2	1	16	0	0	6	4	4	16	0	2	0	7	6	3	1	0	2	9	d__Bacteria;k__norank;p__Bacteroidetes;c__Bacteroidia;o__Bacteroidales;f__Bacteroidales_BS11_gut_group;g__norank_f__Bacteroidales_BS11_gut_group;s__uncultured_rumen_bacterium_g__norank_f__Bacteroidales_BS11_gut_group
OTU1486	5	0	39	100	6	49	31	56	19	11	8	41	19	14	63	27	37	16	106	32	29	9	d__Bacteria;k__norank;p__Bacteroidetes;c__Bacteroidia;o__Bacteroidales;f__Bacteroidales_BS11_gut_group;g__norank_f__Bacteroidales_BS11_gut_group;s__uncultured_rumen_bacterium_g__norank_f__Bacteroidales_BS11_gut_group
OTU1487	0	3	5	6	0	2	4	3	8	6	1	4	2	5	0	6	7	4	7	3	4	3	d__Bacteria;k__norank;p__Firmicutes;c__Clostridia;o__Clostridiales;f__Lachnospiraceae;g__norank_f__Lachnospiraceae;s__unclassified_g__norank_f__Lachnospiraceae
OTU1488	31	19	40	20	9	60	62	12	36	31	33	75	61	80	80	10	41	97	34	31	9	34	d__Bacteria;k__norank;p__Bacteroidetes;c__Bacteroidia;o__Bacteroidales;f__Prevotellaceae;g__Prevotellaceae_YAB2003_group;s__uncultured_rumen_bacterium_g__Prevotellaceae_YAB2003_group
OTU1489	0	5	30	0	18	1	0	0	18	4	2	6	11	13	1	11	0	13	0	1	3	5	d__Bacteria;k__norank;p__Bacteroidetes;c__Bacteroidia;o__Bacteroidales;f__Rikenellaceae;g__Rikenellaceae_RC9_gut_group;s__unclassified_g__Rikenellaceae_RC9_gut_group
OTU1490	2	3	4	0	1	0	0	3	2	1	1	1	1	0	0	3	2	1	0	0	0	0	d__Bacteria;k__norank;p__Actinobacteria;c__Actinobacteria;o__Actinomycetales;f__Actinomycetaceae;g__norank_f__Actinomycetaceae;s__uncultured_rumen_bacterium_g__norank_f__Actinomycetaceae
OTU1491	0	1	2	1	8	1	1	3	9	0	3	6	8	25	0	8	2	1	3	1	1	8	d__Bacteria;k__norank;p__Fibrobacteres;c__Fibrobacteria;o__Fibrobacterales;f__Fibrobacteraceae;g__Fibrobacter;s__uncultured_rumen_bacterium_g__Fibrobacter
OTU1492	0	0	1	0	0	0	0	0	1	2	10	0	2	1	0	1	0	0	0	0	1	2	d__Bacteria;k__norank;p__Bacteroidetes;c__Bacteroidia;o__Bacteroidales;f__Prevotellaceae;g__Prevotella_1;s__uncultured_rumen_bacterium_g__Prevotella_1
OTU1493	4	23	20	7	24	2	1	5	19	2	7	1	9	10	2	10	9	0	5	2	2	3	d__Bacteria;k__norank;p__Bacteroidetes;c__Bacteroidia;o__Bacteroidales;f__Prevotellaceae;g__Prevotellaceae_UCG-003;s__uncultured_rumen_bacterium_g__Prevotellaceae_UCG-003
OTU1494	0	3	1	2	6	5	6	10	1	2	0	1	0	0	1	0	2	0	0	3	1	2	d__Bacteria;k__norank;p__Saccharibacteria;c__Unknown_Class_p__Saccharibacteria;o__Unknown_Order_c__Unknown_Class_p__Saccharibacteria;f__Unknown_Family_o__Unknown_Order_c__Unknown_Class_p__Saccharibacteria;g__Candidatus_Saccharimonas;s__uncultured_rumen_bacterium_g__Candidatus_Saccharimonas
OTU1495	0	0	0	0	1	0	0	1	1	0	0	1	0	0	0	0	0	0	1	0	0	0	d__Bacteria;k__norank;p__Firmicutes;c__Clostridia;o__Clostridiales;f__Peptococcaceae;g__norank_f__Peptococcaceae;s__unclassified_g__norank_f__Peptococcaceae
OTU1496	0	41	36	0	55	0	24	49	32	22	48	17	44	12	21	43	32	74	0	25	64	56	d__Bacteria;k__norank;p__Bacteroidetes;c__Bacteroidia;o__Bacteroidales;f__Prevotellaceae;g__Prevotella_1;s__unclassified_g__Prevotella_1
OTU1497	0	0	0	0	0	0	0	0	1	0	1	1	0	0	0	2	1	0	1	1	0	2	d__Bacteria;k__norank;p__Bacteroidetes;c__Bacteroidia;o__Bacteroidales;f__Prevotellaceae;g__unclassified_f__Prevotellaceae;s__unclassified_f__Prevotellaceae
OTU1498	0	0	34	0	1	0	0	0	12	0	0	0	14	0	0	4	0	5	0	0	9	10	d__Bacteria;k__norank;p__Bacteroidetes;c__Bacteroidia;o__Bacteroidales;f__Bacteroidales_BS11_gut_group;g__norank_f__Bacteroidales_BS11_gut_group;s__uncultured_bacterium_g__norank_f__Bacteroidales_BS11_gut_group
OTU1499	21	16	54	291	79	44	72	106	21	58	96	102	11	12	98	34	74	46	55	42	23	12	d__Bacteria;k__norank;p__Firmicutes;c__Clostridia;o__Clostridiales;f__Christensenellaceae;g__Christensenellaceae_R-7_group;s__unclassified_g__Christensenellaceae_R-7_group
OTU1500	3	3	2	4	3	3	3	7	3	2	0	0	0	0	5	2	1	5	3	1	2	1	d__Bacteria;k__norank;p__Bacteroidetes;c__Bacteroidia;o__Bacteroidales;f__Prevotellaceae;g__Alloprevotella;s__uncultured_rumen_bacterium_g__Alloprevotella
OTU1501	4	2	8	4	16	2	5	2	18	6	9	3	4	13	7	10	2	5	6	10	12	15	d__Bacteria;k__norank;p__Bacteroidetes;c__Bacteroidia;o__Bacteroidales;f__Prevotellaceae;g__Prevotella_1;s__uncultured_bacterium_g__Prevotella_1
OTU1502	0	0	1	2	0	0	0	1	2	0	0	0	0	0	0	0	2	1	1	0	0	0	d__Bacteria;k__norank;p__Firmicutes;c__Clostridia;o__Clostridiales;f__Ruminococcaceae;g__[Eubacterium]_coprostanoligenes_group;s__uncultured_bacterium_g__[Eubacterium]_coprostanoligenes_group
OTU1503	2	24	62	43	27	20	32	9	32	41	39	34	48	24	44	41	43	77	32	28	52	22	d__Bacteria;k__norank;p__Firmicutes;c__Clostridia;o__Clostridiales;f__Ruminococcaceae;g__Ruminococcaceae_NK4A214_group;s__unclassified_g__Ruminococcaceae_NK4A214_group
OTU1504	0	0	0	0	0	0	0	0	1	2	0	1	0	0	2	1	0	0	0	5	2	0	d__Bacteria;k__norank;p__Proteobacteria;c__Alphaproteobacteria;o__Rickettsiales;f__Mitochondria;g__norank_f__Mitochondria;s__uncultured_rumen_bacterium_g__norank_f__Mitochondria
OTU1505	1	4	2	1	4	3	3	1	7	1	0	0	2	2	5	0	3	0	0	4	8	0	d__Bacteria;k__norank;p__Firmicutes;c__Erysipelotrichia;o__Erysipelotrichales;f__Erysipelotrichaceae;g__Erysipelotrichaceae_UCG-004;s__unidentified_rumen_bacterium_RFN20
OTU1506	0	0	0	0	0	0	0	0	0	0	0	0	2	3	0	0	1	1	2	0	0	1	d__Bacteria;k__norank;p__Spirochaetae;c__Spirochaetes;o__Spirochaetales;f__Spirochaetaceae;g__Treponema_2;s__Treponema_berlinense
OTU1507	0	1	5	2	4	8	1	5	1	6	6	4	2	4	5	4	4	2	9	1	2	1	d__Bacteria;k__norank;p__Tenericutes;c__Mollicutes;o__Mollicutes_RF9;f__norank_o__Mollicutes_RF9;g__norank_o__Mollicutes_RF9;s__unidentified_rumen_bacterium_RF9
OTU1508	48	20	22	23	27	21	59	53	7	19	10	67	11	26	12	7	48	41	51	91	15	45	d__Bacteria;k__norank;p__Firmicutes;c__Clostridia;o__Clostridiales;f__Ruminococcaceae;g__Ruminococcaceae_UCG-014;s__unclassified_g__Ruminococcaceae_UCG-014
OTU1509	0	3	1	0	1	2	2	0	0	3	0	0	1	1	2	1	1	0	2	6	2	1	d__Bacteria;k__norank;p__Firmicutes;c__Erysipelotrichia;o__Erysipelotrichales;f__Erysipelotrichaceae;g__Erysipelotrichaceae_UCG-004;s__unclassified_g__Erysipelotrichaceae_UCG-004
OTU1510	9	4	2	12	3	16	13	4	1	1	5	19	2	4	4	3	21	2	9	7	1	5	d__Bacteria;k__norank;p__Firmicutes;c__Clostridia;o__Clostridiales;f__Lachnospiraceae;g__Lachnoclostridium_1;s__[Clostridium]_aminophilum
OTU1511	0	0	0	1	0	1	0	0	0	1	0	1	1	1	1	0	0	0	3	0	0	0	d__Bacteria;k__norank;p__Proteobacteria;c__Gammaproteobacteria;o__Aeromonadales;f__Succinivibrionaceae;g__Ruminobacter;s__uncultured_rumen_bacterium_g__Ruminobacter
OTU1512	0	0	3	1	0	2	4	3	0	7	1	1	0	27	0	0	3	0	19	1	0	4	d__Bacteria;k__norank;p__Spirochaetae;c__Spirochaetes;o__Spirochaetales;f__Spirochaetaceae;g__Treponema_2;s__unclassified_g__Treponema_2
OTU1513	0	5	1	1	5	2	7	3	8	4	1	6	3	0	25	0	0	8	6	14	2	2	d__Bacteria;k__norank;p__Firmicutes;c__Negativicutes;o__Selenomonadales;f__Veillonellaceae;g__unclassified_f__Veillonellaceae;s__unclassified_f__Veillonellaceae
OTU1514	2	0	0	5	0	3	2	0	0	4	4	2	1	2	1	3	4	1	2	5	0	1	d__Bacteria;k__norank;p__Firmicutes;c__Clostridia;o__Clostridiales;f__Ruminococcaceae;g__Ruminococcus_1;s__unclassified_g__Ruminococcus_1
OTU1515	1	2	6	9	0	7	3	0	0	7	1	3	0	0	0	2	3	0	13	7	2	2	d__Bacteria;k__norank;p__Tenericutes;c__Mollicutes;o__Mollicutes_RF9;f__norank_o__Mollicutes_RF9;g__norank_o__Mollicutes_RF9;s__unclassified_g__norank_o__Mollicutes_RF9
OTU1516	1	3	1	3	2	0	0	4	0	0	0	1	0	2	2	1	4	2	4	0	0	3	d__Bacteria;k__norank;p__Firmicutes;c__Clostridia;o__Clostridiales;f__Peptococcaceae;g__norank_f__Peptococcaceae;s__uncultured_rumen_bacterium_g__norank_f__Peptococcaceae
OTU1517	1	5	5	6	6	2	2	13	3	5	4	5	1	3	13	3	5	3	13	7	1	2	d__Bacteria;k__norank;p__Firmicutes;c__Clostridia;o__Clostridiales;f__Lachnospiraceae;g__Lachnospiraceae_NK3A20_group;s__unclassified_g__Lachnospiraceae_NK3A20_group
OTU1518	1	23	14	1	8	4	10	104	17	28	33	19	12	9	16	8	42	40	24	10	11	11	d__Bacteria;k__norank;p__Firmicutes;c__Clostridia;o__Clostridiales;f__Ruminococcaceae;g__Ruminiclostridium;s__uncultured_rumen_bacterium_g__Ruminiclostridium
OTU1519	11	15	10	19	3	12	14	7	3	15	5	22	1	6	27	6	13	12	29	7	2	8	d__Bacteria;k__norank;p__Firmicutes;c__Clostridia;o__Clostridiales;f__Lachnospiraceae;g__Butyrivibrio_2;s__Butyrivibrio_fibrisolvens_g__Butyrivibrio_2
OTU1520	0	0	6	0	3	2	1	1	2	2	0	2	0	0	2	0	4	0	5	2	0	2	d__Bacteria;k__norank;p__Firmicutes;c__Clostridia;o__Clostridiales;f__Lachnospiraceae;g__Acetitomaculum;s__uncultured_rumen_bacterium_g__Acetitomaculum
OTU1521	0	5	5	1	2	1	0	3	0	4	1	2	1	1	0	1	11	3	10	10	0	4	d__Bacteria;k__norank;p__Firmicutes;c__Clostridia;o__Clostridiales;f__Ruminococcaceae;g__Ruminococcaceae_UCG-014;s__uncultured_rumen_bacterium_g__Ruminococcaceae_UCG-014
OTU1522	1	0	0	0	0	0	0	0	0	0	0	1	0	0	0	0	0	0	2	0	0	0	d__Bacteria;k__norank;p__unclassified_k__norank;c__unclassified_k__norank;o__unclassified_k__norank;f__unclassified_k__norank;g__unclassified_k__norank;s__unclassified_k__norank
OTU1523	0	1	0	0	1	0	0	8	0	2	3	4	2	1	2	0	8	2	7	5	1	4	d__Bacteria;k__norank;p__Cyanobacteria;c__Cyanobacteria;o__Gastranaerophilales;f__norank_o__Gastranaerophilales;g__norank_o__Gastranaerophilales;s__uncultured_rumen_bacterium_g__norank_o__Gastranaerophilales
OTU1524	0	3	5	0	0	0	0	1	2	4	2	4	1	7	0	1	0	8	5	0	0	4	d__Bacteria;k__norank;p__Spirochaetae;c__Spirochaetes;o__Spirochaetales;f__Spirochaetaceae;g__Treponema_2;s__unclassified_g__Treponema_2
OTU1525	0	1	2	0	1	0	0	0	2	3	3	2	2	1	0	4	1	6	5	1	1	1	d__Bacteria;k__norank;p__Firmicutes;c__Clostridia;o__Clostridiales;f__Christensenellaceae;g__Christensenellaceae_R-7_group;s__unclassified_g__Christensenellaceae_R-7_group
OTU1526	2	4	4	3	3	1	1	3	4	11	2	2	3	2	4	4	1	6	11	4	1	5	d__Bacteria;k__norank;p__Spirochaetae;c__Spirochaetes;o__Spirochaetales;f__Spirochaetaceae;g__Treponema_2;s__uncultured_Treponema_sp._g__Treponema_2
OTU1527	5	11	41	7	33	21	7	10	30	29	17	17	15	101	18	14	29	23	38	22	5	26	d__Bacteria;k__norank;p__Spirochaetae;c__Spirochaetes;o__Spirochaetales;f__Spirochaetaceae;g__Treponema_2;s__Treponema_bryantii
OTU1528	0	1	1	0	1	0	0	0	0	2	1	1	0	1	0	1	0	0	1	1	1	0	d__Bacteria;k__norank;p__Firmicutes;c__Clostridia;o__Clostridiales;f__Ruminococcaceae;g__Ruminococcaceae_UCG-009;s__uncultured_rumen_bacterium_g__Ruminococcaceae_UCG-009
OTU1529	0	1	0	4	1	1	2	0	0	4	0	6	0	3	0	0	0	1	5	2	0	0	d__Bacteria;k__norank;p__Firmicutes;c__Clostridia;o__Clostridiales;f__Ruminococcaceae;g__Ruminococcaceae_UCG-002;s__unclassified_g__Ruminococcaceae_UCG-002
OTU1530	0	1	11	3	5	4	0	1	8	6	1	2	8	13	5	2	6	2	8	1	1	0	d__Bacteria;k__norank;p__Spirochaetae;c__Spirochaetes;o__Spirochaetales;f__Spirochaetaceae;g__Treponema_2;s__uncultured_rumen_bacterium_g__Treponema_2
OTU1531	2	13	1	0	0	3	0	0	0	0	1	5	3	1	0	0	0	1	4	0	1	0	d__Bacteria;k__norank;p__Firmicutes;c__Clostridia;o__Clostridiales;f__Lachnospiraceae;g__Roseburia;s__unclassified_g__Roseburia
OTU1532	1	0	0	0	0	1	0	2	0	1	0	1	0	0	4	1	2	0	1	0	1	1	d__Bacteria;k__norank;p__Firmicutes;c__Clostridia;o__Clostridiales;f__Lachnospiraceae;g__Lachnospiraceae_UCG-008;s__uncultured_rumen_bacterium_g__Lachnospiraceae_UCG-008
OTU1533	0	0	3	0	0	0	0	0	2	3	1	0	3	2	0	1	3	3	11	0	2	0	d__Bacteria;k__norank;p__Firmicutes;c__Clostridia;o__Clostridiales;f__Christensenellaceae;g__Christensenellaceae_R-7_group;s__unclassified_g__Christensenellaceae_R-7_group
OTU1534	1	3	0	2	1	2	1	12	0	16	1	21	1	16	0	1	2	2	9	16	0	2	d__Bacteria;k__norank;p__Firmicutes;c__Clostridia;o__Clostridiales;f__Ruminococcaceae;g__Ruminococcus_1;s__uncultured_bacterium_g__Ruminococcus_1
OTU1535	0	37	154	0	45	37	49	6	19	71	162	135	35	149	20	183	43	88	140	59	33	93	d__Bacteria;k__norank;p__Bacteroidetes;c__Bacteroidia;o__Bacteroidales;f__Bacteroidales_S24-7_group;g__norank_f__Bacteroidales_S24-7_group;s__uncultured_rumen_bacterium_g__norank_f__Bacteroidales_S24-7_group
OTU1536	4	0	0	0	0	0	1	1	0	0	0	0	0	0	2	0	2	0	1	0	0	0	d__Bacteria;k__norank;p__Firmicutes;c__Erysipelotrichia;o__Erysipelotrichales;f__Erysipelotrichaceae;g__Erysipelotrichaceae_UCG-004;s__uncultured_bacterium_g__Erysipelotrichaceae_UCG-004
OTU1537	1	2	0	0	0	1	1	0	1	1	0	0	0	0	1	0	2	0	8	2	0	0	d__Bacteria;k__norank;p__Tenericutes;c__Mollicutes;o__Mollicutes_RF9;f__norank_o__Mollicutes_RF9;g__norank_o__Mollicutes_RF9;s__uncultured_bacterium_g__norank_o__Mollicutes_RF9
OTU1538	0	2	1	2	0	0	2	0	1	0	2	0	0	7	2	2	1	9	5	11	2	1	d__Bacteria;k__norank;p__Proteobacteria;c__Alphaproteobacteria;o__Rickettsiales;f__Mitochondria;g__norank_f__Mitochondria;s__uncultured_rumen_bacterium_g__norank_f__Mitochondria
OTU1539	0	0	15	2	13	0	0	0	2	2	1	2	14	5	0	39	12	1	1	0	0	13	d__Bacteria;k__norank;p__Firmicutes;c__Clostridia;o__Halanaerobiales;f__ODP1230B8.23;g__norank_f__ODP1230B8.23;s__uncultured_rumen_bacterium_g__norank_f__ODP1230B8.23
OTU1540	0	1	8	0	0	0	7	7	3	9	1	6	1	0	5	6	8	10	13	14	1	2	d__Bacteria;k__norank;p__Firmicutes;c__Clostridia;o__Clostridiales;f__Ruminococcaceae;g__Ruminococcaceae_UCG-014;s__uncultured_rumen_bacterium_g__Ruminococcaceae_UCG-014
OTU1541	31	111	7	57	26	62	5	3	1	45	125	83	3	145	2	28	81	3	156	8	14	20	d__Bacteria;k__norank;p__Firmicutes;c__Clostridia;o__Clostridiales;f__Lachnospiraceae;g__norank_f__Lachnospiraceae;s__unclassified_g__norank_f__Lachnospiraceae
OTU1542	5	26	69	25	12	17	11	51	43	39	15	40	11	26	39	76	73	29	88	10	41	26	d__Bacteria;k__norank;p__Firmicutes;c__Clostridia;o__Clostridiales;f__Lachnospiraceae;g__Acetitomaculum;s__unclassified_g__Acetitomaculum
OTU1543	1	1	7	6	8	3	7	5	3	3	5	7	5	5	4	6	11	8	10	2	8	6	d__Bacteria;k__norank;p__Firmicutes;c__Clostridia;o__Clostridiales;f__Family_XIII;g__[Eubacterium]_nodatum_group;s__uncultured_rumen_bacterium_g__[Eubacterium]_nodatum_group
OTU1544	7	19	19	26	5	12	36	41	19	25	23	33	15	15	33	13	27	40	44	38	13	5	d__Bacteria;k__norank;p__Firmicutes;c__Clostridia;o__Clostridiales;f__Family_XIII;g__Family_XIII_AD3011_group;s__unclassified_g__Family_XIII_AD3011_group
OTU1545	0	102	13	68	35	0	12	36	1	15	27	9	5	7	0	23	79	14	31	4	12	16	d__Bacteria;k__norank;p__Firmicutes;c__Clostridia;o__Clostridiales;f__Ruminococcaceae;g__Ruminococcaceae_UCG-014;s__unidentified_rumen_bacterium_JW32
OTU1546	13	22	14	17	19	5	29	51	9	6	13	7	16	2	26	15	4	24	17	26	7	5	d__Bacteria;k__norank;p__Firmicutes;c__Clostridia;o__Clostridiales;f__Family_XIII;g__Mogibacterium;s__uncultured_rumen_bacterium_g__Mogibacterium
OTU1547	2	11	2	0	0	41	1	6	0	1	1	1	4	1	0	3	2	1	19	2	1	4	d__Bacteria;k__norank;p__Firmicutes;c__Clostridia;o__Clostridiales;f__Ruminococcaceae;g__Ruminococcaceae_UCG-014;s__unclassified_g__Ruminococcaceae_UCG-014
OTU1548	1	0	0	1	0	12	0	0	0	3	0	1	0	0	0	0	0	0	1	3	0	0	d__Bacteria;k__norank;p__Firmicutes;c__Clostridia;o__Clostridiales;f__Lachnospiraceae;g__Tyzzerella_3;s__uncultured_bacterium_g__Tyzzerella_3
OTU1549	0	4	0	4	2	3	2	0	1	0	0	3	1	1	1	0	6	6	10	2	0	0	d__Bacteria;k__norank;p__Firmicutes;c__Clostridia;o__Clostridiales;f__Ruminococcaceae;g__Ruminococcaceae_UCG-014;s__unclassified_g__Ruminococcaceae_UCG-014
OTU1550	0	0	0	0	1	1	0	0	0	0	0	1	0	0	0	0	1	0	2	0	0	0	d__Bacteria;k__norank;p__Firmicutes;c__Clostridia;o__Clostridiales;f__Lachnospiraceae;g__unclassified_f__Lachnospiraceae;s__unclassified_f__Lachnospiraceae
OTU1551	0	33	35	3	10	6	2	2	6	4	5	5	1	40	2	3	11	0	17	4	3	2	d__Bacteria;k__norank;p__Spirochaetae;c__Spirochaetes;o__Spirochaetales;f__Spirochaetaceae;g__Treponema_2;s__unclassified_g__Treponema_2
OTU1552	1	13	9	9	9	7	1	4	0	1	4	9	4	4	3	5	8	6	10	3	8	3	d__Bacteria;k__norank;p__Firmicutes;c__Clostridia;o__Clostridiales;f__Lachnospiraceae;g__unclassified_f__Lachnospiraceae;s__unclassified_f__Lachnospiraceae
OTU1553	0	0	0	0	1	0	0	0	0	1	1	2	0	0	0	2	2	2	4	1	1	0	d__Bacteria;k__norank;p__Firmicutes;c__Clostridia;o__Clostridiales;f__Ruminococcaceae;g__Ruminococcaceae_UCG-014;s__uncultured_bacterium_g__Ruminococcaceae_UCG-014
OTU1554	1	0	0	13	0	13	14	1	0	7	1	8	0	2	9	2	13	0	8	7	0	1	d__Bacteria;k__norank;p__Firmicutes;c__Negativicutes;o__Selenomonadales;f__Veillonellaceae;g__unclassified_f__Veillonellaceae;s__unclassified_f__Veillonellaceae
OTU1555	2	0	1	0	0	0	5	1	2	6	1	2	2	3	0	1	7	0	10	7	0	2	d__Bacteria;k__norank;p__Firmicutes;c__Clostridia;o__Clostridiales;f__Ruminococcaceae;g__Ruminococcaceae_UCG-014;s__uncultured_bacterium_g__Ruminococcaceae_UCG-014
OTU1556	94	56	120	92	95	63	117	106	71	73	202	357	25	68	149	97	164	74	291	30	40	42	d__Bacteria;k__norank;p__Bacteroidetes;c__Bacteroidia;o__Bacteroidales;f__Bacteroidales_S24-7_group;g__norank_f__Bacteroidales_S24-7_group;s__uncultured_rumen_bacterium_g__norank_f__Bacteroidales_S24-7_group
OTU1557	0	1	1	0	1	1	0	0	0	0	0	2	0	1	0	0	0	0	1	2	0	0	d__Bacteria;k__norank;p__Firmicutes;c__Clostridia;o__Clostridiales;f__Lachnospiraceae;g__unclassified_f__Lachnospiraceae;s__unclassified_f__Lachnospiraceae
OTU1558	0	10	6	1	7	0	6	14	0	8	1	0	23	9	2	0	11	3	7	5	0	18	d__Bacteria;k__norank;p__Bacteroidetes;c__Bacteroidia;o__Bacteroidales;f__Bacteroidales_S24-7_group;g__norank_f__Bacteroidales_S24-7_group;s__uncultured_rumen_bacterium_g__norank_f__Bacteroidales_S24-7_group
OTU1559	0	9	4	6	0	7	18	18	0	12	6	8	4	8	6	1	14	9	39	21	4	3	d__Bacteria;k__norank;p__Bacteroidetes;c__Bacteroidia;o__Bacteroidales;f__Prevotellaceae;g__Prevotellaceae_UCG-001;s__uncultured_Prevotellaceae_bacterium_g__Prevotellaceae_UCG-001
OTU1560	2	9	13	16	21	7	10	8	8	14	2	10	4	11	9	11	21	10	12	12	18	7	d__Bacteria;k__norank;p__Firmicutes;c__Clostridia;o__Clostridiales;f__Ruminococcaceae;g__Ruminiclostridium_6;s__uncultured_rumen_bacterium_g__Ruminiclostridium_6
OTU1561	1	1	15	1	1	1	3	4	2	3	3	4	1	0	1	6	7	1	7	0	0	5	d__Bacteria;k__norank;p__Actinobacteria;c__Actinobacteria;o__Coriobacteriales;f__Coriobacteriaceae;g__Atopobium;s__unclassified_g__Atopobium
OTU1562	0	6	6	0	1	0	2	0	0	1	1	1	4	2	0	3	0	5	2	0	2	5	d__Bacteria;k__norank;p__Spirochaetae;c__Spirochaetes;o__Spirochaetales;f__Spirochaetaceae;g__Treponema_2;s__Treponema_sp._S
OTU1563	0	3	23	0	7	13	10	8	1	8	2	5	3	1	0	8	19	10	20	6	3	6	d__Bacteria;k__norank;p__Firmicutes;c__Clostridia;o__Clostridiales;f__Lachnospiraceae;g__Acetitomaculum;s__uncultured_rumen_bacterium_5C0d-23
OTU1564	0	0	0	0	0	4	2	0	1	6	3	7	0	11	0	2	3	0	10	9	0	1	d__Bacteria;k__norank;p__Bacteroidetes;c__Bacteroidia;o__Bacteroidales;f__Prevotellaceae;g__Prevotella_1;s__unclassified_g__Prevotella_1
OTU1565	0	27	14	1	0	4	2	3	4	2	49	6	0	4	0	3	2	29	4	3	24	6	d__Bacteria;k__norank;p__Proteobacteria;c__Gammaproteobacteria;o__Aeromonadales;f__Succinivibrionaceae;g__unclassified_f__Succinivibrionaceae;s__unclassified_f__Succinivibrionaceae
OTU1566	0	3	13	3	5	0	9	3	7	7	2	6	4	6	15	11	12	11	8	0	4	6	d__Bacteria;k__norank;p__Firmicutes;c__Clostridia;o__Clostridiales;f__Family_XIII;g__unclassified_f__Family_XIII;s__unclassified_f__Family_XIII
OTU1567	0	1	1	0	0	0	2	0	1	0	1	1	3	1	0	4	0	10	3	1	0	1	d__Bacteria;k__norank;p__Firmicutes;c__Clostridia;o__Clostridiales;f__Lachnospiraceae;g__Lachnospiraceae_ND3007_group;s__uncultured_rumen_bacterium_g__Lachnospiraceae_ND3007_group
OTU1568	0	0	0	10	0	0	0	0	0	3	1	2	0	1	0	0	0	0	2	0	0	0	d__Bacteria;k__norank;p__Firmicutes;c__Clostridia;o__Halanaerobiales;f__ODP1230B8.23;g__norank_f__ODP1230B8.23;s__uncultured_rumen_bacterium_g__norank_f__ODP1230B8.23
OTU1569	26	9	14	12	24	17	4	24	11	9	6	22	5	16	22	9	10	6	18	2	3	8	d__Bacteria;k__norank;p__Bacteroidetes;c__Bacteroidia;o__Bacteroidales;f__Prevotellaceae;g__Alloprevotella;s__uncultured_rumen_bacterium_g__Alloprevotella
OTU1570	1	3	0	1	0	2	2	4	2	1	3	3	0	7	2	3	0	2	4	2	1	4	d__Bacteria;k__norank;p__Bacteroidetes;c__Bacteroidia;o__Bacteroidales;f__Prevotellaceae;g__Prevotellaceae_UCG-001;s__uncultured_bacterium_g__Prevotellaceae_UCG-001
OTU1571	0	16	20	15	3	10	4	17	20	15	32	17	75	17	5	10	9	21	32	22	12	23	d__Bacteria;k__norank;p__Bacteroidetes;c__Bacteroidia;o__Bacteroidales;f__Prevotellaceae;g__Prevotellaceae_UCG-001;s__uncultured_bacterium_g__Prevotellaceae_UCG-001
OTU1572	6	32	266	106	66	71	116	124	69	265	108	332	43	124	135	99	266	109	303	20	31	93	d__Bacteria;k__norank;p__Firmicutes;c__Clostridia;o__Clostridiales;f__Ruminococcaceae;g__Ruminococcus_2;s__unclassified_g__Ruminococcus_2
OTU1573	0	1	2	0	1	1	2	0	0	0	0	2	2	2	0	2	2	3	4	0	2	2	d__Bacteria;k__norank;p__Spirochaetae;c__Spirochaetes;o__Spirochaetales;f__Spirochaetaceae;g__Treponema_2;s__unclassified_g__Treponema_2
OTU1574	5	2	19	7	15	3	18	17	9	19	3	8	5	5	6	14	21	31	17	3	2	4	d__Bacteria;k__norank;p__Firmicutes;c__Clostridia;o__Clostridiales;f__Christensenellaceae;g__Christensenellaceae_R-7_group;s__uncultured_rumen_bacterium_4C0d-15
OTU1575	9	7	13	18	7	31	1	15	2	10	6	20	1	1	0	2	7	18	8	30	5	5	d__Bacteria;k__norank;p__Firmicutes;c__Clostridia;o__Clostridiales;f__Ruminococcaceae;g__Ruminococcaceae_UCG-014;s__unclassified_g__Ruminococcaceae_UCG-014
OTU1576	101	56	52	33	28	130	31	50	5	49	14	58	16	61	47	29	42	55	98	80	27	44	d__Bacteria;k__norank;p__Firmicutes;c__Clostridia;o__Clostridiales;f__Ruminococcaceae;g__Ruminococcaceae_UCG-014;s__uncultured_bacterium_g__Ruminococcaceae_UCG-014
OTU1577	0	1	2	1	3	0	4	2	2	0	0	1	0	0	0	3	0	0	1	5	1	1	d__Bacteria;k__norank;p__Bacteroidetes;c__Bacteroidia;o__Bacteroidales;f__Bacteroidales_RF16_group;g__norank_f__Bacteroidales_RF16_group;s__uncultured_bacterium_g__norank_f__Bacteroidales_RF16_group
OTU1578	1	0	0	0	0	0	0	1	0	1	0	2	0	0	0	0	3	5	2	1	0	0	d__Bacteria;k__norank;p__Proteobacteria;c__Alphaproteobacteria;o__Rhizobiales;f__Brucellaceae;g__unclassified_f__Brucellaceae;s__unclassified_f__Brucellaceae
OTU1579	0	0	0	0	0	0	0	0	0	0	0	1	0	0	0	0	0	0	170	0	0	0	d__Bacteria;k__norank;p__Firmicutes;c__Clostridia;o__Clostridiales;f__Ruminococcaceae;g__Ruminococcus_2;s__unclassified_g__Ruminococcus_2
OTU1580	0	5	20	6	6	9	19	13	7	11	4	10	7	6	18	7	13	8	21	3	6	9	d__Bacteria;k__norank;p__Firmicutes;c__Clostridia;o__Clostridiales;f__Lachnospiraceae;g__Lachnospiraceae_UCG-002;s__uncultured_bacterium_g__Lachnospiraceae_UCG-002
OTU1581	1	0	1	0	2	0	2	2	0	1	1	1	0	1	7	2	3	1	4	5	3	2	d__Bacteria;k__norank;p__Firmicutes;c__Erysipelotrichia;o__Erysipelotrichales;f__Erysipelotrichaceae;g__Erysipelotrichaceae_UCG-004;s__uncultured_rumen_bacterium_g__Erysipelotrichaceae_UCG-004
OTU1582	0	1	4	1	1	1	0	3	3	0	0	0	0	3	0	1	0	1	2	3	1	0	d__Bacteria;k__norank;p__Firmicutes;c__Clostridia;o__Clostridiales;f__Ruminococcaceae;g__Anaerotruncus;s__uncultured_rumen_bacterium_g__Anaerotruncus
OTU1583	0	17	46	0	3	2	1	0	7	20	14	22	14	18	0	13	1	27	41	9	1	7	d__Bacteria;k__norank;p__Bacteroidetes;c__Bacteroidia;o__Bacteroidales;f__Bacteroidales_S24-7_group;g__norank_f__Bacteroidales_S24-7_group;s__uncultured_rumen_bacterium_g__norank_f__Bacteroidales_S24-7_group
OTU1584	0	22	23	7	17	10	3	5	8	15	7	29	10	7	5	18	22	18	25	24	21	13	d__Bacteria;k__norank;p__Firmicutes;c__Clostridia;o__Clostridiales;f__Lachnospiraceae;g__Lachnospiraceae_XPB1014_group;s__unclassified_g__Lachnospiraceae_XPB1014_group
OTU1585	2	0	8	1	2	2	4	6	6	3	2	6	1	0	3	0	8	4	5	2	1	1	d__Bacteria;k__norank;p__Firmicutes;c__Clostridia;o__Clostridiales;f__Lachnospiraceae;g__Acetitomaculum;s__uncultured_bacterium_g__Acetitomaculum
OTU1586	1	4	3	1	1	0	0	0	1	13	0	10	2	13	2	1	14	18	7	7	1	0	d__Bacteria;k__norank;p__Firmicutes;c__Clostridia;o__Clostridiales;f__Ruminococcaceae;g__Ruminococcaceae_UCG-014;s__unclassified_g__Ruminococcaceae_UCG-014
OTU1587	0	0	1	1	2	0	4	2	3	2	0	2	0	0	4	3	1	2	3	2	1	2	d__Bacteria;k__norank;p__Firmicutes;c__Clostridia;o__Clostridiales;f__Lachnospiraceae;g__unclassified_f__Lachnospiraceae;s__unclassified_f__Lachnospiraceae
OTU1588	3	11	21	58	94	76	80	29	34	34	32	88	39	12	109	27	33	49	36	28	47	35	d__Bacteria;k__norank;p__Firmicutes;c__Clostridia;o__Clostridiales;f__Lachnospiraceae;g__Oribacterium;s__Oribacterium_sp._4C51CB
OTU1589	0	1	0	1	3	0	0	3	3	1	3	1	0	0	3	0	4	1	2	1	0	1	d__Bacteria;k__norank;p__Firmicutes;c__Clostridia;o__Clostridiales;f__Lachnospiraceae;g__Lachnospiraceae_UCG-002;s__unclassified_g__Lachnospiraceae_UCG-002
OTU1590	0	13	0	5	5	0	8	11	0	2	2	0	1	0	0	5	32	0	16	5	4	2	d__Bacteria;k__norank;p__Firmicutes;c__Clostridia;o__Clostridiales;f__Ruminococcaceae;g__Ruminococcaceae_UCG-014;s__unidentified_rumen_bacterium_JW32
OTU1591	0	18	77	1	21	8	20	2	34	41	24	36	20	84	8	44	16	69	34	6	10	55	d__Bacteria;k__norank;p__Bacteroidetes;c__Bacteroidia;o__Bacteroidales;f__Prevotellaceae;g__Prevotellaceae_UCG-003;s__uncultured_rumen_bacterium_g__Prevotellaceae_UCG-003
OTU1592	17	13	37	88	13	14	24	7	8	65	36	172	2	86	10	27	65	18	72	20	26	30	d__Bacteria;k__norank;p__Firmicutes;c__Clostridia;o__Clostridiales;f__Ruminococcaceae;g__Ruminococcaceae_UCG-001;s__uncultured_bacterium_g__Ruminococcaceae_UCG-001
OTU1593	0	0	3	0	0	2	1	1	0	0	0	4	0	0	3	0	4	4	1	0	0	1	d__Bacteria;k__norank;p__Firmicutes;c__Clostridia;o__Clostridiales;f__Lachnospiraceae;g__Acetitomaculum;s__uncultured_bacterium_g__Acetitomaculum
OTU1594	0	0	1	0	0	0	0	0	0	0	0	2	0	1	0	0	1	0	2	0	0	0	d__Bacteria;k__norank;p__Actinobacteria;c__Actinobacteria;o__Coriobacteriales;f__Coriobacteriaceae;g__norank_f__Coriobacteriaceae;s__unclassified_g__norank_f__Coriobacteriaceae
OTU1595	1	3	19	0	22	4	0	18	28	15	5	20	4	68	11	10	13	8	41	3	0	8	d__Bacteria;k__norank;p__Bacteroidetes;c__Bacteroidia;o__Bacteroidales;f__Prevotellaceae;g__Prevotellaceae_NK3B31_group;s__uncultured_rumen_bacterium_g__Prevotellaceae_NK3B31_group
OTU1596	0	8	92	0	52	8	61	37	39	25	51	37	24	23	78	60	82	69	70	2	46	39	d__Bacteria;k__norank;p__Firmicutes;c__Clostridia;o__Clostridiales;f__Ruminococcaceae;g__Ruminococcus_2;s__unclassified_g__Ruminococcus_2
OTU1597	0	2	9	2	0	6	2	17	5	13	3	15	2	4	11	4	15	3	23	3	0	1	d__Bacteria;k__norank;p__Actinobacteria;c__Actinobacteria;o__Coriobacteriales;f__Coriobacteriaceae;g__unclassified_f__Coriobacteriaceae;s__unclassified_f__Coriobacteriaceae
OTU1598	0	0	3	0	4	0	4	0	0	0	0	0	5	1	1	6	1	0	1	0	0	0	d__Bacteria;k__norank;p__Firmicutes;c__Clostridia;o__Clostridiales;f__Ruminococcaceae;g__Ruminococcaceae_UCG-010;s__unclassified_g__Ruminococcaceae_UCG-010
OTU1599	1	3	23	3	9	4	16	10	26	20	10	105	7	7	46	9	12	6	307	59	5	14	d__Bacteria;k__norank;p__Firmicutes;c__Clostridia;o__Clostridiales;f__Ruminococcaceae;g__Ruminococcus_2;s__unclassified_g__Ruminococcus_2
OTU1600	2	3	8	5	3	10	8	15	6	4	1	10	3	9	15	4	15	2	8	24	2	0	d__Bacteria;k__norank;p__Tenericutes;c__Mollicutes;o__Mollicutes_RF9;f__norank_o__Mollicutes_RF9;g__norank_o__Mollicutes_RF9;s__unclassified_g__norank_o__Mollicutes_RF9
OTU1601	2	2	9	1	10	0	3	20	14	11	28	6	0	53	13	0	9	1	2	15	0	5	d__Bacteria;k__norank;p__Bacteroidetes;c__Bacteroidia;o__Bacteroidales;f__Bacteroidales_Incertae_Sedis;g__Phocaeicola;s__uncultured_rumen_bacterium_g__Phocaeicola
OTU1602	15	113	56	49	144	236	2	36	3	52	43	32	114	64	3	23	25	7	73	31	15	97	d__Bacteria;k__norank;p__SR1__Absconditabacteria_;c__norank_p__SR1__Absconditabacteria_;o__norank_p__SR1__Absconditabacteria_;f__norank_p__SR1__Absconditabacteria_;g__norank_p__SR1__Absconditabacteria_;s__uncultured_rumen_bacterium_g__norank_p__SR1__Absconditabacteria_
OTU1603	123	89	200	122	93	91	187	106	64	220	215	200	41	208	133	97	198	87	317	58	81	64	d__Bacteria;k__norank;p__Bacteroidetes;c__Bacteroidia;o__Bacteroidales;f__Bacteroidales_S24-7_group;g__norank_f__Bacteroidales_S24-7_group;s__uncultured_rumen_bacterium_g__norank_f__Bacteroidales_S24-7_group
OTU1604	6	14	22	12	2	3	6	5	9	19	16	6	1	5	17	6	9	1	12	3	2	5	d__Bacteria;k__norank;p__Bacteroidetes;c__Bacteroidia;o__Bacteroidales;f__Bacteroidales_S24-7_group;g__norank_f__Bacteroidales_S24-7_group;s__uncultured_rumen_bacterium_g__norank_f__Bacteroidales_S24-7_group
OTU1605	2	0	3	1	0	1	2	8	1	0	2	2	2	0	2	2	1	2	6	1	2	2	d__Bacteria;k__norank;p__Firmicutes;c__Clostridia;o__Clostridiales;f__Christensenellaceae;g__Christensenellaceae_R-7_group;s__uncultured_rumen_bacterium_4C0d-15
OTU1606	4	2	21	4	6	1	11	11	4	13	0	11	3	3	10	18	10	7	15	5	4	5	d__Bacteria;k__norank;p__Firmicutes;c__Clostridia;o__Clostridiales;f__Christensenellaceae;g__Christensenellaceae_R-7_group;s__unclassified_g__Christensenellaceae_R-7_group
OTU1607	0	3	1	1	0	1	0	1	0	0	1	0	0	0	2	1	0	1	1	0	0	1	d__Bacteria;k__norank;p__Proteobacteria;c__Alphaproteobacteria;o__Rhodospirillales;f__Rhodospirillaceae;g__norank_f__Rhodospirillaceae;s__Alphaproteobacteria_bacterium_canine_oral_taxon_081
OTU1608	0	0	0	0	0	0	0	0	0	0	0	1	0	0	0	0	0	0	4	0	0	0	d__Bacteria;k__norank;p__Cyanobacteria;c__Cyanobacteria;o__Gastranaerophilales;f__norank_o__Gastranaerophilales;g__norank_o__Gastranaerophilales;s__unclassified_g__norank_o__Gastranaerophilales
OTU1609	1	4	14	8	3	15	3	18	20	6	10	9	7	74	9	7	6	4	10	3	4	10	d__Bacteria;k__norank;p__Bacteroidetes;c__Bacteroidia;o__Bacteroidales;f__Prevotellaceae;g__Prevotellaceae_UCG-003;s__uncultured_rumen_bacterium_g__Prevotellaceae_UCG-003
OTU1610	0	3	12	1	2	1	0	2	11	6	3	0	4	6	3	6	2	0	6	0	2	8	d__Bacteria;k__norank;p__Bacteroidetes;c__Bacteroidia;o__Bacteroidales;f__Prevotellaceae;g__Prevotellaceae_UCG-001;s__uncultured_rumen_bacterium_g__Prevotellaceae_UCG-001
OTU1611	0	0	3	0	0	0	2	0	1	0	3	1	2	0	2	2	2	2	1	0	0	0	d__Bacteria;k__norank;p__Firmicutes;c__Clostridia;o__Clostridiales;f__Lachnospiraceae;g__Lachnospiraceae_ND3007_group;s__uncultured_rumen_bacterium_g__Lachnospiraceae_ND3007_group
OTU1612	5	13	38	3	9	6	18	6	7	21	9	75	2	4	1	11	14	9	29	9	8	4	d__Bacteria;k__norank;p__Firmicutes;c__Clostridia;o__Clostridiales;f__Ruminococcaceae;g__Ruminococcaceae_UCG-001;s__uncultured_bacterium_g__Ruminococcaceae_UCG-001
OTU1613	13	12	9	23	5	34	23	2	6	18	19	18	0	5	20	2	36	2	18	21	1	3	d__Bacteria;k__norank;p__Bacteroidetes;c__Bacteroidia;o__Bacteroidales;f__Bacteroidales_S24-7_group;g__norank_f__Bacteroidales_S24-7_group;s__uncultured_rumen_bacterium_g__norank_f__Bacteroidales_S24-7_group
OTU1614	0	2	6	1	1	6	4	2	3	7	0	2	0	1	4	7	5	9	3	0	5	3	d__Bacteria;k__norank;p__Firmicutes;c__Clostridia;o__Clostridiales;f__Family_XIII;g__Family_XIII_AD3011_group;s__unclassified_g__Family_XIII_AD3011_group
OTU1615	5	26	19	26	10	26	6	15	2	8	5	22	8	25	7	6	8	4	36	21	13	5	d__Bacteria;k__norank;p__Firmicutes;c__Clostridia;o__Clostridiales;f__Lachnospiraceae;g__Roseburia;s__unclassified_g__Roseburia
OTU1616	0	1	1	1	2	1	3	1	1	0	2	1	1	0	6	1	1	0	2	0	0	1	d__Bacteria;k__norank;p__Actinobacteria;c__Actinobacteria;o__Coriobacteriales;f__Coriobacteriaceae;g__unclassified_f__Coriobacteriaceae;s__unclassified_f__Coriobacteriaceae
OTU1617	0	29	75	1	5	2	5	2	12	11	15	2	3	41	5	19	9	1	3	0	5	13	d__Bacteria;k__norank;p__Spirochaetae;c__Spirochaetes;o__Spirochaetales;f__Spirochaetaceae;g__Treponema_2;s__unclassified_g__Treponema_2
OTU1618	15	65	43	87	54	28	28	50	15	46	132	47	34	14	120	22	75	70	85	77	58	20	d__Bacteria;k__norank;p__Firmicutes;c__Clostridia;o__Clostridiales;f__Lachnospiraceae;g__probable_genus_10;s__uncultured_rumen_bacterium_g__probable_genus_10
OTU1619	0	0	4	0	0	0	2	0	0	5	3	6	1	5	3	1	3	4	7	0	0	1	d__Bacteria;k__norank;p__Firmicutes;c__Clostridia;o__Clostridiales;f__Family_XIII;g__Anaerovorax;s__uncultured_rumen_bacterium_g__Anaerovorax
OTU1620	0	1	7	6	1	12	1	5	8	22	0	10	1	163	2	1	10	2	80	3	0	8	d__Bacteria;k__norank;p__Spirochaetae;c__Spirochaetes;o__Spirochaetales;f__Spirochaetaceae;g__Treponema_2;s__uncultured_rumen_bacterium_g__Treponema_2
OTU1621	0	97	15	4	8	15	53	16	116	62	51	20	18	40	31	32	21	60	23	44	64	28	d__Bacteria;k__norank;p__Bacteroidetes;c__Bacteroidia;o__Bacteroidales;f__Prevotellaceae;g__Prevotella_1;s__uncultured_rumen_bacterium_g__Prevotella_1
OTU1622	1	0	0	0	2	0	2	1	0	1	1	6	9	2	0	1	0	4	3	1	2	0	d__Bacteria;k__norank;p__Firmicutes;c__Bacilli;o__Bacillales;f__Bacillaceae;g__Bacillus;s__Bacillus_coagulans_g__Bacillus
OTU1623	0	4	12	14	6	4	3	5	5	7	6	12	1	5	4	1	6	7	14	7	13	7	d__Bacteria;k__norank;p__Firmicutes;c__Clostridia;o__Clostridiales;f__Lachnospiraceae;g__Oribacterium;s__unclassified_g__Oribacterium
OTU1624	0	1	2	0	1	3	1	1	4	2	1	1	0	3	2	0	4	1	6	2	1	0	d__Bacteria;k__norank;p__Spirochaetae;c__Spirochaetes;o__Spirochaetales;f__Spirochaetaceae;g__Treponema_2;s__Treponema_sp._OC1
OTU1625	0	2	9	1	1	2	2	0	17	0	1	2	0	0	4	3	6	1	4	0	4	4	d__Bacteria;k__norank;p__Firmicutes;c__Clostridia;o__Clostridiales;f__Ruminococcaceae;g__norank_f__Ruminococcaceae;s__uncultured_rumen_bacterium_g__norank_f__Ruminococcaceae
OTU1626	0	1	3	0	1	0	0	0	1	0	2	1	0	0	1	0	1	1	1	0	0	0	d__Bacteria;k__norank;p__Firmicutes;c__Clostridia;o__Clostridiales;f__Lachnospiraceae;g__Lachnoclostridium;s__unclassified_g__Lachnoclostridium
OTU1627	0	0	6	0	2	0	0	0	0	0	0	0	4	0	0	2	1	17	0	0	1	2	d__Bacteria;k__norank;p__Firmicutes;c__Clostridia;o__Clostridiales;f__Ruminococcaceae;g__Ruminococcaceae_UCG-010;s__uncultured_rumen_bacterium_g__Ruminococcaceae_UCG-010
OTU1628	0	0	1	0	0	0	0	0	0	0	0	0	0	1	0	0	0	1	0	0	1	1	d__Bacteria;k__norank;p__Bacteroidetes;c__unclassified_p__Bacteroidetes;o__unclassified_p__Bacteroidetes;f__unclassified_p__Bacteroidetes;g__unclassified_p__Bacteroidetes;s__unclassified_p__Bacteroidetes
OTU1629	0	3	1	0	3	0	2	0	0	0	2	1	6	1	0	2	0	3	0	0	3	6	d__Bacteria;k__norank;p__Firmicutes;c__Erysipelotrichia;o__Erysipelotrichales;f__Erysipelotrichaceae;g__Erysipelotrichaceae_UCG-004;s__uncultured_rumen_bacterium_g__Erysipelotrichaceae_UCG-004
OTU1630	0	1	7	0	0	0	0	0	1	1	0	0	4	0	0	1	1	4	0	1	2	0	d__Bacteria;k__norank;p__Firmicutes;c__Clostridia;o__Clostridiales;f__Christensenellaceae;g__Christensenellaceae_R-7_group;s__unclassified_g__Christensenellaceae_R-7_group
OTU1631	1	4	14	1	6	3	5	1	5	2	6	7	5	0	5	4	6	18	2	1	9	5	d__Bacteria;k__norank;p__Firmicutes;c__Clostridia;o__Clostridiales;f__Lachnospiraceae;g__norank_f__Lachnospiraceae;s__uncultured_rumen_bacterium_g__norank_f__Lachnospiraceae
OTU1632	0	0	0	0	0	0	0	0	0	2	0	0	0	0	0	0	0	6	0	0	0	0	d__Bacteria;k__norank;p__Firmicutes;c__Clostridia;o__Clostridiales;f__Ruminococcaceae;g__unclassified_f__Ruminococcaceae;s__unclassified_f__Ruminococcaceae
OTU1633	0	10	3	0	3	0	0	0	0	0	1	0	6	0	0	1	0	9	0	0	2	1	d__Bacteria;k__norank;p__Firmicutes;c__Clostridia;o__Clostridiales;f__Ruminococcaceae;g__Ruminococcaceae_UCG-014;s__unclassified_g__Ruminococcaceae_UCG-014
OTU1634	0	1	4	0	0	0	0	0	2	0	4	1	1	0	0	0	2	5	0	0	4	1	d__Bacteria;k__norank;p__Bacteroidetes;c__Bacteroidia;o__Bacteroidales;f__Prevotellaceae;g__Prevotellaceae_UCG-001;s__uncultured_bacterium_g__Prevotellaceae_UCG-001
OTU1635	0	1	1	0	0	0	0	0	0	0	0	0	5	0	0	0	0	4	0	0	1	0	d__Bacteria;k__norank;p__Spirochaetae;c__Spirochaetes;o__Spirochaetales;f__Spirochaetaceae;g__Treponema_2;s__uncultured_rumen_bacterium_g__Treponema_2
OTU1636	2	2	0	1	0	6	0	2	0	0	0	0	0	0	1	0	0	5	6	8	0	0	d__Bacteria;k__norank;p__Firmicutes;c__Clostridia;o__Clostridiales;f__Ruminococcaceae;g__Ruminococcaceae_UCG-014;s__uncultured_rumen_bacterium_g__Ruminococcaceae_UCG-014
OTU1637	1	0	0	1	0	0	2	0	0	0	1	0	0	0	0	0	0	1	1	5	0	2	d__Bacteria;k__norank;p__Firmicutes;c__Erysipelotrichia;o__Erysipelotrichales;f__Erysipelotrichaceae;g__Erysipelotrichaceae_UCG-004;s__unidentified_rumen_bacterium_RFN74
OTU1638	0	2	0	0	0	0	0	0	0	1	0	1	1	0	1	0	0	5	0	1	0	0	d__Bacteria;k__norank;p__Firmicutes;c__Clostridia;o__Clostridiales;f__Lachnospiraceae;g__norank_f__Lachnospiraceae;s__uncultured_rumen_bacterium_g__norank_f__Lachnospiraceae
OTU1639	0	0	2	1	1	0	1	0	2	0	3	1	10	0	0	4	0	7	0	0	0	0	d__Bacteria;k__norank;p__Verrucomicrobia;c__WCHB1-41;o__norank_c__WCHB1-41;f__norank_c__WCHB1-41;g__norank_c__WCHB1-41;s__uncultured_rumen_bacterium_g__norank_c__WCHB1-41
OTU1640	0	3	10	8	8	15	7	6	2	13	6	5	4	1	2	6	9	10	8	4	4	4	d__Bacteria;k__norank;p__Firmicutes;c__Clostridia;o__Clostridiales;f__Ruminococcaceae;g__Ruminococcaceae_UCG-014;s__unclassified_g__Ruminococcaceae_UCG-014
OTU1641	1	0	0	1	3	0	1	1	0	0	0	1	2	3	2	0	6	6	3	0	1	1	d__Bacteria;k__norank;p__Firmicutes;c__Clostridia;o__Clostridiales;f__Ruminococcaceae;g__Ruminococcaceae_UCG-014;s__unclassified_g__Ruminococcaceae_UCG-014
OTU1642	0	0	0	0	0	0	0	0	0	0	0	0	1	0	0	0	0	2	0	0	1	0	d__Bacteria;k__norank;p__Proteobacteria;c__Alphaproteobacteria;o__Rickettsiales;f__Rickettsiales_Incertae_Sedis;g__norank_f__Rickettsiales_Incertae_Sedis;s__uncultured_rumen_bacterium_g__norank_f__Rickettsiales_Incertae_Sedis
OTU1643	0	0	0	0	0	0	0	0	0	0	0	0	0	0	0	0	0	2	0	0	0	0	d__Bacteria;k__norank;p__Firmicutes;c__Clostridia;o__Clostridiales;f__Ruminococcaceae;g__Ruminococcaceae_UCG-014;s__unclassified_g__Ruminococcaceae_UCG-014
OTU1644	0	1	6	3	0	2	1	2	1	3	0	0	3	2	1	2	5	10	1	0	0	4	d__Bacteria;k__norank;p__Firmicutes;c__Clostridia;o__Clostridiales;f__Christensenellaceae;g__Christensenellaceae_R-7_group;s__uncultured_rumen_bacterium_4C0d-15
OTU1645	0	2	0	0	5	5	17	7	2	1	3	0	0	0	0	3	3	3	2	9	1	0	d__Bacteria;k__norank;p__Tenericutes;c__Mollicutes;o__Mollicutes_RF9;f__norank_o__Mollicutes_RF9;g__norank_o__Mollicutes_RF9;s__uncultured_rumen_bacterium_g__norank_o__Mollicutes_RF9
OTU1646	3	8	21	1	11	20	26	14	7	25	10	16	5	16	54	7	17	15	14	10	11	7	d__Bacteria;k__norank;p__Firmicutes;c__Erysipelotrichia;o__Erysipelotrichales;f__Erysipelotrichaceae;g__Erysipelotrichaceae_UCG-009;s__uncultured_rumen_bacterium_g__Erysipelotrichaceae_UCG-009
OTU1647	0	5	4	3	1	1	0	2	1	7	3	5	1	0	2	2	2	9	7	0	0	6	d__Bacteria;k__norank;p__unclassified_k__norank;c__unclassified_k__norank;o__unclassified_k__norank;f__unclassified_k__norank;g__unclassified_k__norank;s__unclassified_k__norank
OTU1648	1	2	1	1	0	2	0	0	0	1	1	1	1	0	0	0	4	1	4	3	0	0	d__Bacteria;k__norank;p__Bacteroidetes;c__Bacteroidia;o__Bacteroidales;f__Prevotellaceae;g__Alloprevotella;s__uncultured_rumen_bacterium_g__Alloprevotella
OTU1649	2	1	2	2	0	0	0	1	1	1	3	4	1	1	1	1	1	2	2	1	0	1	d__Bacteria;k__norank;p__Synergistetes;c__Synergistia;o__Synergistales;f__Synergistaceae;g__Synergistes;s__Synergistes_jonesii
OTU1650	3	7	13	10	11	18	5	29	27	28	25	11	26	20	8	6	18	7	13	13	33	17	d__Bacteria;k__norank;p__Bacteroidetes;c__Bacteroidia;o__Bacteroidales;f__Prevotellaceae;g__Prevotellaceae_UCG-003;s__uncultured_rumen_bacterium_g__Prevotellaceae_UCG-003
OTU1651	0	1	4	1	0	1	1	2	0	2	2	2	0	0	2	0	1	1	0	0	0	0	d__Bacteria;k__norank;p__Firmicutes;c__Clostridia;o__Clostridiales;f__Lachnospiraceae;g__unclassified_f__Lachnospiraceae;s__unclassified_f__Lachnospiraceae
OTU1652	0	10	12	0	23	2	0	0	11	8	3	3	16	12	3	10	3	25	7	8	9	8	d__Bacteria;k__norank;p__Bacteroidetes;c__Bacteroidia;o__Bacteroidales;f__Prevotellaceae;g__Prevotellaceae_UCG-003;s__uncultured_rumen_bacterium_g__Prevotellaceae_UCG-003
OTU1653	0	2	0	0	2	4	0	0	1	0	1	0	1	0	0	0	8	10	2	3	3	3	d__Bacteria;k__norank;p__Firmicutes;c__Clostridia;o__Clostridiales;f__Ruminococcaceae;g__Ruminococcaceae_UCG-014;s__uncultured_bacterium_g__Ruminococcaceae_UCG-014
OTU1654	0	11	17	0	0	0	0	0	0	1	10	0	2	0	0	2	0	14	0	0	11	9	d__Bacteria;k__norank;p__Firmicutes;c__Clostridia;o__Clostridiales;f__Ruminococcaceae;g__[Eubacterium]_coprostanoligenes_group;s__unclassified_g__[Eubacterium]_coprostanoligenes_group
OTU1655	0	32	21	0	78	13	34	0	29	11	16	10	47	22	2	20	14	41	18	2	50	26	d__Bacteria;k__norank;p__Bacteroidetes;c__Bacteroidia;o__Bacteroidales;f__Prevotellaceae;g__Prevotella_1;s__unclassified_g__Prevotella_1
OTU1656	0	4	1	0	2	0	2	2	2	0	0	1	0	0	3	0	0	3	1	5	0	2	d__Bacteria;k__norank;p__Tenericutes;c__Mollicutes;o__Mollicutes_RF9;f__norank_o__Mollicutes_RF9;g__norank_o__Mollicutes_RF9;s__unclassified_g__norank_o__Mollicutes_RF9
OTU1657	0	0	0	0	0	0	0	0	0	0	0	0	0	0	0	0	0	2	0	0	0	0	d__Bacteria;k__norank;p__Bacteroidetes;c__Bacteroidia;o__Bacteroidales;f__Prevotellaceae;g__unclassified_f__Prevotellaceae;s__unclassified_f__Prevotellaceae
OTU1658	0	2	4	0	1	0	0	0	2	0	3	0	5	0	0	1	0	6	0	0	17	11	d__Bacteria;k__norank;p__Bacteroidetes;c__Bacteroidia;o__Bacteroidales;f__Prevotellaceae;g__Prevotella_1;s__unclassified_g__Prevotella_1
OTU1659	5	4	17	11	4	13	3	13	2	15	17	13	8	25	4	10	9	13	25	10	12	7	d__Bacteria;k__norank;p__Firmicutes;c__Clostridia;o__Clostridiales;f__Ruminococcaceae;g__unclassified_f__Ruminococcaceae;s__unclassified_f__Ruminococcaceae
OTU1660	0	1	1	0	0	0	0	0	1	0	3	0	1	0	0	0	0	9	0	0	0	3	d__Bacteria;k__norank;p__Bacteroidetes;c__Bacteroidia;o__Bacteroidales;f__Prevotellaceae;g__Prevotellaceae_UCG-003;s__uncultured_rumen_bacterium_g__Prevotellaceae_UCG-003
OTU1661	2	1	5	21	2	6	14	10	1	6	7	6	8	2	7	4	4	14	21	12	3	6	d__Bacteria;k__norank;p__Firmicutes;c__Clostridia;o__Clostridiales;f__Ruminococcaceae;g__[Eubacterium]_coprostanoligenes_group;s__uncultured_Ruminococcaceae_bacterium_g__[Eubacterium]_coprostanoligenes_group
OTU1662	0	1	3	3	2	1	0	0	2	0	3	0	0	0	1	2	1	3	1	0	1	0	d__Bacteria;k__norank;p__Firmicutes;c__Clostridia;o__Clostridiales;f__Ruminococcaceae;g__Ruminococcaceae_UCG-010;s__unclassified_g__Ruminococcaceae_UCG-010
OTU1663	0	0	0	0	0	2	1	1	0	0	0	0	0	0	2	0	1	3	0	0	1	0	d__Bacteria;k__norank;p__Proteobacteria;c__Gammaproteobacteria;o__Pseudomonadales;f__Pseudomonadaceae;g__Pseudomonas;s__unclassified_g__Pseudomonas
OTU1664	1	1	18	11	5	0	2	0	2	5	2	13	3	0	3	13	11	22	13	3	0	6	d__Bacteria;k__norank;p__Firmicutes;c__Clostridia;o__Clostridiales;f__Ruminococcaceae;g__Ruminococcaceae_UCG-014;s__uncultured_rumen_bacterium_g__Ruminococcaceae_UCG-014
OTU1665	0	2	4	0	2	0	0	0	1	4	4	5	7	0	0	9	5	3	0	0	21	5	d__Bacteria;k__norank;p__Bacteroidetes;c__Bacteroidia;o__Bacteroidales;f__Bacteroidales_RF16_group;g__norank_f__Bacteroidales_RF16_group;s__unclassified_g__norank_f__Bacteroidales_RF16_group
OTU1666	5	40	33	69	76	26	53	25	27	44	140	58	22	18	68	48	47	63	24	47	55	19	d__Bacteria;k__norank;p__Firmicutes;c__Clostridia;o__Clostridiales;f__Christensenellaceae;g__Christensenellaceae_R-7_group;s__bacterium_AC2043
OTU1667	0	1	0	0	8	0	0	0	0	0	0	0	0	0	1	0	0	7	0	0	3	0	d__Bacteria;k__norank;p__Actinobacteria;c__Actinobacteria;o__Propionibacteriales;f__Propionibacteriaceae;g__Propionibacterium;s__Propionibacterium_acnes_subsp._acnes_g__Propionibacterium
OTU1668	2	9	18	6	21	4	4	5	6	19	28	7	9	3	18	5	7	30	6	1	9	3	d__Bacteria;k__norank;p__Firmicutes;c__Clostridia;o__Clostridiales;f__Christensenellaceae;g__Christensenellaceae_R-7_group;s__unclassified_g__Christensenellaceae_R-7_group
OTU1669	12	77	285	137	180	123	203	80	139	215	123	177	106	27	146	391	314	233	199	67	104	128	d__Bacteria;k__norank;p__Firmicutes;c__Clostridia;o__Clostridiales;f__Ruminococcaceae;g__Ruminococcaceae_NK4A214_group;s__unclassified_g__Ruminococcaceae_NK4A214_group
OTU1670	0	0	3	2	1	0	2	4	4	0	1	1	3	0	1	2	0	2	2	3	0	1	d__Bacteria;k__norank;p__Tenericutes;c__Mollicutes;o__Mollicutes_RF9;f__norank_o__Mollicutes_RF9;g__norank_o__Mollicutes_RF9;s__unclassified_g__norank_o__Mollicutes_RF9
OTU1671	0	1	6	2	0	3	0	0	0	4	0	1	2	3	5	0	1	4	1	0	1	0	d__Bacteria;k__norank;p__Firmicutes;c__Clostridia;o__Clostridiales;f__Family_XIII;g__Anaerovorax;s__uncultured_rumen_bacterium_g__Anaerovorax
OTU1672	0	2	1	0	1	1	0	0	1	0	0	2	11	1	0	4	3	2	1	0	0	0	d__Bacteria;k__norank;p__Spirochaetae;c__Spirochaetes;o__Spirochaetales;f__Spirochaetaceae;g__Sphaerochaeta;s__uncultured_Spirochaeta_sp._g__Sphaerochaeta
OTU1673	13	10	6	1	8	1	22	7	2	4	11	4	3	15	29	7	15	12	4	12	9	2	d__Bacteria;k__norank;p__Firmicutes;c__Clostridia;o__Clostridiales;f__Ruminococcaceae;g__Ruminococcaceae_UCG-004;s__unclassified_g__Ruminococcaceae_UCG-004
OTU1674	0	1	0	0	2	0	1	0	0	0	1	0	0	1	2	0	2	2	1	0	1	0	d__Bacteria;k__norank;p__Firmicutes;c__Clostridia;o__Clostridiales;f__Lachnospiraceae;g__Butyrivibrio_2;s__uncultured_rumen_bacterium_g__Butyrivibrio_2
OTU1675	0	29	32	81	33	2	8	26	14	29	11	75	2	29	9	19	15	16	10	8	0	19	d__Bacteria;k__norank;p__Firmicutes;c__Clostridia;o__Clostridiales;f__Ruminococcaceae;g__norank_f__Ruminococcaceae;s__uncultured_rumen_bacterium_g__norank_f__Ruminococcaceae
OTU1676	0	1	7	0	6	0	0	0	0	0	0	0	13	0	0	4	0	2	0	0	7	16	d__Bacteria;k__norank;p__Bacteroidetes;c__Bacteroidia;o__Bacteroidales;f__Prevotellaceae;g__Prevotellaceae_UCG-003;s__unclassified_g__Prevotellaceae_UCG-003
OTU1677	0	1	2	0	3	0	0	0	1	1	0	1	1	1	0	2	0	2	0	0	3	1	d__Bacteria;k__norank;p__Firmicutes;c__Clostridia;o__Clostridiales;f__Christensenellaceae;g__Christensenellaceae_R-7_group;s__uncultured_bacterium_g__Christensenellaceae_R-7_group
OTU1678	0	3	19	0	1	0	0	0	7	0	12	0	14	0	0	5	0	59	0	0	0	26	d__Bacteria;k__norank;p__Bacteroidetes;c__Bacteroidia;o__Bacteroidales;f__Prevotellaceae;g__Prevotellaceae_UCG-003;s__uncultured_rumen_bacterium_g__Prevotellaceae_UCG-003
OTU1679	0	2	11	0	0	1	0	0	1	0	0	2	0	7	0	5	1	5	0	0	3	1	d__Bacteria;k__norank;p__Firmicutes;c__Clostridia;o__Clostridiales;f__Ruminococcaceae;g__Ruminiclostridium_1;s__unclassified_g__Ruminiclostridium_1
OTU1680	0	0	0	0	0	0	0	0	0	0	0	0	3	0	0	0	2	24	0	0	0	0	d__Bacteria;k__norank;p__Firmicutes;c__Clostridia;o__Clostridiales;f__Ruminococcaceae;g__Ruminococcaceae_UCG-014;s__uncultured_rumen_bacterium_g__Ruminococcaceae_UCG-014
OTU1681	6	3	14	1	14	8	4	4	21	42	25	15	12	50	12	18	11	15	20	10	7	26	d__Bacteria;k__norank;p__Bacteroidetes;c__Bacteroidia;o__Bacteroidales;f__Prevotellaceae;g__Prevotella_1;s__uncultured_rumen_bacterium_g__Prevotella_1
OTU1682	0	0	0	0	2	1	0	0	0	0	0	1	0	1	0	0	0	6	0	0	0	0	d__Bacteria;k__norank;p__Proteobacteria;c__Alphaproteobacteria;o__Sphingomonadales;f__Erythrobacteraceae;g__Altererythrobacter;s__unclassified_g__Altererythrobacter
OTU1683	0	0	1	0	1	1	0	2	2	3	0	0	1	3	2	2	4	1	1	2	1	2	d__Bacteria;k__norank;p__Spirochaetae;c__Spirochaetes;o__Spirochaetales;f__Spirochaetaceae;g__Treponema_2;s__uncultured_rumen_bacterium_g__Treponema_2
OTU1684	10	8	41	9	42	11	42	62	25	39	29	76	14	258	88	20	37	32	59	39	12	31	d__Bacteria;k__norank;p__Firmicutes;c__Clostridia;o__Clostridiales;f__Ruminococcaceae;g__Ruminococcus_2;s__uncultured_rumen_bacterium_g__Ruminococcus_2
OTU1685	1	2	1	1	0	1	0	1	0	1	3	1	0	0	0	2	0	5	0	0	2	0	d__Bacteria;k__norank;p__Bacteroidetes;c__Bacteroidia;o__Bacteroidales;f__Bacteroidales_S24-7_group;g__norank_f__Bacteroidales_S24-7_group;s__unclassified_g__norank_f__Bacteroidales_S24-7_group
OTU1686	0	3	6	0	4	0	0	0	5	1	0	0	1	0	0	0	0	2	0	0	1	0	d__Bacteria;k__norank;p__Firmicutes;c__Clostridia;o__Clostridiales;f__Lachnospiraceae;g__Lachnospiraceae_UCG-006;s__uncultured_rumen_bacterium_g__Lachnospiraceae_UCG-006
OTU1687	55	5	4	4	6	20	36	10	2	4	4	8	2	19	8	6	21	11	13	37	5	3	d__Bacteria;k__norank;p__Tenericutes;c__Mollicutes;o__Mollicutes_RF9;f__norank_o__Mollicutes_RF9;g__norank_o__Mollicutes_RF9;s__unclassified_g__norank_o__Mollicutes_RF9
OTU1688	0	2	3	0	1	0	0	0	1	2	0	0	0	0	1	6	2	4	1	0	1	2	d__Bacteria;k__norank;p__Firmicutes;c__Clostridia;o__Clostridiales;f__Ruminococcaceae;g__Ruminiclostridium;s__uncultured_rumen_bacterium_g__Ruminiclostridium
OTU1689	24	21	42	39	29	21	31	61	32	54	41	64	14	29	46	49	80	32	82	28	19	29	d__Bacteria;k__norank;p__Firmicutes;c__Clostridia;o__Clostridiales;f__Lachnospiraceae;g__Lachnoclostridium_1;s__uncultured_rumen_bacterium_g__Lachnoclostridium_1
OTU1690	0	2	4	0	0	1	0	0	7	6	1	0	3	0	3	0	4	1	5	1	1	5	d__Bacteria;k__norank;p__Firmicutes;c__Negativicutes;o__Selenomonadales;f__Veillonellaceae;g__Veillonellaceae_UCG-001;s__uncultured_bacterium_g__Veillonellaceae_UCG-001
OTU1691	27	2	2	1	8	7	36	11	6	7	9	6	2	4	16	4	18	7	4	4	4	4	d__Bacteria;k__norank;p__Firmicutes;c__Clostridia;o__Clostridiales;f__Lachnospiraceae;g__[Eubacterium]_cellulosolvens_group;s__[Eubacterium]_cellulosolvens_6
OTU1692	0	0	4	0	11	0	0	0	6	0	3	0	1	0	0	0	0	5	0	0	0	1	d__Bacteria;k__norank;p__Proteobacteria;c__Deltaproteobacteria;o__Bradymonadales;f__norank_o__Bradymonadales;g__norank_o__Bradymonadales;s__uncultured_rumen_bacterium_g__norank_o__Bradymonadales
OTU1693	0	0	0	0	0	0	0	0	0	0	0	0	0	0	0	0	0	1	0	0	2	0	d__Bacteria;k__norank;p__Proteobacteria;c__Alphaproteobacteria;o__Rickettsiales;f__Rickettsiales_Incertae_Sedis;g__norank_f__Rickettsiales_Incertae_Sedis;s__uncultured_rumen_bacterium_g__norank_f__Rickettsiales_Incertae_Sedis
OTU1694	1	1	3	0	0	1	1	3	4	1	1	0	0	1	3	3	4	1	3	0	2	1	d__Bacteria;k__norank;p__Firmicutes;c__Clostridia;o__Clostridiales;f__Lachnospiraceae;g__Acetitomaculum;s__unclassified_g__Acetitomaculum
OTU1695	0	0	10	4	4	2	2	3	2	8	0	5	3	1	2	7	9	6	5	1	3	2	d__Bacteria;k__norank;p__Firmicutes;c__Clostridia;o__Clostridiales;f__Ruminococcaceae;g__[Eubacterium]_coprostanoligenes_group;s__uncultured_rumen_bacterium_g__[Eubacterium]_coprostanoligenes_group
OTU1696	34	11	10	20	14	21	43	20	22	47	24	54	3	34	30	12	41	14	37	58	8	16	d__Bacteria;k__norank;p__Firmicutes;c__Clostridia;o__Clostridiales;f__Ruminococcaceae;g__Ruminococcus_1;s__Ruminococcus_sp._FC2018
OTU1697	0	0	1	0	0	0	0	0	0	0	0	0	2	0	1	2	1	1	0	0	0	0	d__Bacteria;k__norank;p__Firmicutes;c__Clostridia;o__Clostridiales;f__Ruminococcaceae;g__[Eubacterium]_coprostanoligenes_group;s__unclassified_g__[Eubacterium]_coprostanoligenes_group
OTU1698	0	1	37	0	2	4	0	0	3	8	7	1	5	59	0	9	0	12	2	1	1	13	d__Bacteria;k__norank;p__Bacteroidetes;c__Bacteroidia;o__Bacteroidales;f__Bacteroidales_S24-7_group;g__norank_f__Bacteroidales_S24-7_group;s__uncultured_rumen_bacterium_g__norank_f__Bacteroidales_S24-7_group
